# Supplementary material for: Genetic Diversity, Runs of Homozygosity, and Selection Signatures in Native Japanese Chickens: Insights from Single-Nucleotide Polymorphisms
Source: Animals (Basel). 2024 Nov 20;14(22):3341. doi: 10.3390/ani14223341 (PMC11591434; doi:10.3390/ani14223341)
Supplement: Supplementary file 1 [file animals-14-03341-s001.zip › Supplementary Tables.xlsx]

## Sheet: Table S1
Table S1. Analysis of molecular variance (AMOVA).
Component of covariance	%	P-value
Variation among populations 1	48.21	0.01
Variation among individuals within populations 1	0.31	0.48
Variation within individuals 2	51.47	0.01
Total variation	100
1 Based on Euclidean metrics.
2 Heterozygosities within genotypes are sources of intra-individual variability.

## Sheet: Table S2
Table S2. Euclidean distances (lower diagonal) and Fst distances (upper diagonal) between11 populations of chicken breeds and lines.
	IG	NAG	OSM	RYU	TJI	TKU	UK	PNP	WL-G	WL-T	WPR
IG		0.574	0.412	0.49	0.588	0.527	0.437	0.782	0.657	0.507	0.394
NAG	0.185		0.392	0.465	0.556	0.492	0.423	0.717	0.617	0.498	0.396
OSM	0.172	0.159		0.301	0.388	0.347	0.257	0.551	0.489	0.365	0.277
RYU	0.189	0.181	0.162		0.451	0.418	0.335	0.642	0.555	0.425	0.334
TJI	0.18	0.169	0.145	0.167		0.514	0.421	0.747	0.64	0.506	0.403
TKU	0.183	0.17	0.158	0.18	0.167		0.358	0.699	0.598	0.465	0.344
UK	0.174	0.163	0.143	0.167	0.156	0.16		0.638	0.544	0.391	0.27
PNP	0.203	0.197	0.187	0.201	0.195	0.198	0.194		0.766	0.635	0.546
WL-G	0.19	0.182	0.174	0.189	0.179	0.185	0.18	0.189		0.467	0.466
WL-T	0.178	0.174	0.163	0.179	0.17	0.177	0.17	0.179	0.146		0.337
WPR	0.165	0.16	0.145	0.166	0.155	0.156	0.146	0.183	0.165	0.153

## Sheet: Table S3
Table S3. Runs of homozygosity per individual.
Breed	Individual ID	No. of ROH	Segment size (kb)	Average segment size (kb)
IG	IG2_	14	63599	4542.79
IG	IG3_	13	61356.8	4719.75
IG	IG5_	18	85522.8	4751.26
IG	IG12_	17	78655.6	4626.8
IG	IG16_	18	82110.8	4561.71
IG	IG17_	13	48315.8	3716.6
IG	IG19_	15	59111.4	3940.76
IG	IG20_	14	57226.5	4087.61
NAG	N46_	19	66817.8	3516.72
NAG	N47_	18	56084.1	3115.79
NAG	N55_	18	61296	3405.33
NAG	N57_	20	70349.5	3517.48
NAG	N58_	18	68386.8	3799.26
NAG	N59_	13	42790.3	3291.56
NAG	N62_	17	61890.4	3640.61
NAG	N64_	13	41927.1	3225.16
NAG	N68_	18	72189.5	4010.53
NAG	N51_	18	73050.3	4058.35
NAG	N52_	12	36779.9	3064.99
NAG	N54_	19	67476.3	3551.39
NAG	NAG-P_	22	79344.3	3606.56
OSM	O1_	2	9074.87	4537.44
OSM	O4_	7	25542.3	3648.89
OSM	O7_	7	37621.3	5374.48
OSM	O10_	5	19049.8	3809.96
OSM	O11_	8	29159	3644.88
OSM	O14_	2	6415.27	3207.63
OSM	O17_	3	9261.9	3087.3
OSM	O18_	1	3373.38	3373.38
OSM	O19_	1	2464.01	2464.01
OSM	O20_	2	4582.92	2291.46
OSM	O21_	0	0	0
OSM	OSM-P1_	1	945.529	945.529
TJI	TJ3_	19	68597.9	3610.41
TJI	TJ4_	17	58387.5	3434.56
TJI	TJ7_	17	77815.5	4577.38
TJI	TJ16_	18	60965.5	3386.97
TJI	TJ17_	18	67349.4	3741.63
TJI	TJ18_	15	62684.8	4178.99
TJI	TJ27_	20	62665	3133.25
TJI	TJ28_	12	41230	3435.84
TJI	TJ29_	16	52779.4	3298.72
TJI	TJ30_	14	50145.2	3581.8
TJI	TJ33_	14	57347.8	4096.27
TKU	TK7_	15	44636.9	2975.8
TKU	TK8_	14	51335.7	3666.83
TKU	TK12_	13	68753.6	5288.74
TKU	TK14_	17	61776.6	3633.92
TKU	TK20_	13	49539.9	3810.76
TKU	TK21_	10	43857.8	4385.78
TKU	TK22_	12	42461.3	3538.44
TKU	TK27_	12	43669.5	3639.13
TKU	TK29_	7	37885.9	5412.27
UKO	U1_	14	75723.6	5408.83
UKO	U2_	13	38235.8	2941.22
UKO	U8_	13	48988.9	3768.38
UKO	U9_	14	39651.8	2832.27
UKO	U12_	9	33417.2	3713.02
UKO	U16_	12	43677	3639.75
UKO	U20_	15	84059.5	5603.97
WLG	WLG8_	17	86466	5086.24
WLG	WLG13_	11	36675.1	3334.1
WLG	WLG19_	10	38048.5	3804.85
WLG	WLG42_	16	86014.4	5375.9
WLG	WLG45_	18	97819	5434.39
WLG	WLG55_	20	90439.5	4521.97
WLG	WLG56_	18	106182	5898.98
WLG	WLG62_	23	106635	4636.28
WLG	WLG63_	17	94758	5574
WLG	WLG64_	19	112999	5947.31
WLG	WLG67_	20	100553	5027.67
WLG	WLG73_	19	98080.8	5162.15
WLG	WLG-P1_	17	94011.9	5530.11
WLG	WLG-P2_	15	84685.8	5645.72
WLG	WLG-P4_	20	97182.7	4859.14
WLG	WLG-P5_	18	102434	5690.79
WLT	WLT13_	2	4257.55	2128.77
WLT	WLT14_	2	4469.25	2234.62
WLT	WLT15_	6	14411.6	2401.93
WLT	WLT17_	3	5721.9	1907.3
WLT	WLT19_	7	21235	3033.57
WLT	WLT20_	9	20496.8	2277.42
WLT	WLT28_	8	27992.8	3499.1
WLT	WLT30_	9	22783	2531.44
WLT	WLT-A191_	6	17631.5	2938.59
WLT	WLT-A194_	6	13329.7	2221.62
RJI	R1_	18	84561.2	4697.84
RJI	R7_	14	58512.2	4179.45
RJI	R8_	16	54639.2	3414.95
RJI	R9_	16	69600.4	4350.02
RJI	R10_	16	59465.7	3716.61
RJI	R11_	20	78735.5	3936.77
RJI	R13_	17	67151.9	3950.11
RJI	R14_	17	70839.7	4167.04
RJI	R16_	19	69419.8	3653.67
RJI	R17_	17	66445.6	3908.57
PNP	P1_	14	96416.1	6886.86
PNP	P3_	14	96009	6857.78
PNP	P4_	14	97603.9	6971.7
PNP	P5_	14	95850.9	6846.49
PNP	P6_	14	97838.7	6988.48
PNP	P7_	14	99729.6	7123.54
PNP	P8_	14	95373.7	6812.41
PNP	P9_	14	96258	6875.57
PNP	P10_	14	98135.2	7009.66
PNP	P13_	14	97341.8	6952.98
PNP	P16_	15	99612.6	6640.84
WPR	WPR1_	8	20881.3	2610.17
WPR	WPR2_	9	27055.9	3006.22
WPR	WPR4_	6	20829.8	3471.63
WPR	WPR6_	6	18762.5	3127.08
WPR	WPR7_	6	14894	2482.33
WPR	WPR9_	8	23775.9	2971.98
WPR	WPR10_	7	17308.2	2472.6
WPR	WPR12_	3	9787.37	3262.46
WPR	WPR14_	4	9620.5	2405.13
WPR	WPR15_	5	11664.6	2332.93
WPR	WPR16_	3	6917.79	2305.93
WPR	WPR20_	7	19581.8	2797.4
Total		1502

## Sheet: Table S4
Table S4. Runs of homozygosity (ROH) segments identified across populations.
Breed	Individual ID	CHR	SNP11	SNP22	Position 13	Position 24	Size5	Number of SNPs6
IG	IG2_	8	marker84413	marker85657	2658897	8569185	5910289	132
IG	IG2_	9	marker92164	marker92914	19828519	23412530	3584012	90
IG	IG2_	13	marker105934	marker106777	14848052	17857369	3009318	74
IG	IG2_	14	marker106792	marker108427	402812	6777820	6375009	140
IG	IG2_	15	marker110127	marker111346	1383143	7123046	5739904	117
IG	IG2_	17	marker113178	marker115847	132837	11002066	10869230	297
IG	IG2_	18	marker117663	marker118325	8526613	11341803	2815191	67
IG	IG2_	19	marker118330	marker118920	549775	3262085	2712311	66
IG	IG2_	19	marker118979	marker120598	3812152	10434415	6622264	171
IG	IG2_	20	marker121746	marker122819	5677890	10354515	4676626	99
IG	IG2_	23	marker125752	marker126293	397325	2878553	2481229	62
IG	IG2_	23	marker126585	marker126938	3852504	4976466	1123963	53
IG	IG2_	26	marker129660	marker130930	1130928	5200450	4069523	159
IG	IG2_	27	marker130973	marker131886	361075	3971223	3610149	111
IG	IG3_	8	marker85214	marker85657	6451690	8569185	2117496	55
IG	IG3_	11	marker98659	marker99314	16496688	19449881	2953194	60
IG	IG3_	13	marker105662	marker106777	13449803	17857369	4407567	100
IG	IG3_	17	marker113176	marker115847	132633	11002066	10869434	298
IG	IG3_	18	marker115860	marker117180	286789	6468919	6182131	125
IG	IG3_	19	marker119785	marker120598	6652450	10434415	3781966	82
IG	IG3_	20	marker121567	marker123606	5058188	14099085	9040898	193
IG	IG3_	23	marker125752	marker126877	397325	4779480	4382156	145
IG	IG3_	24	marker127218	marker128121	176556	3615485	3438930	86
IG	IG3_	25	marker128811	marker129300	29141	2298150	2269010	54
IG	IG3_	26	marker129865	marker130778	1757439	4607157	2849719	106
IG	IG3_	27	marker131063	marker132142	962455	4954045	3991591	131
IG	IG3_	28	marker132164	marker133257	63278	5135965	5072688	131
IG	IG5_	9	marker88726	marker89728	249027	4828652	4579626	100
IG	IG5_	9	marker91597	marker92934	16989467	23581305	6591839	155
IG	IG5_	10	marker94809	marker96431	11654374	20305167	8650794	202
IG	IG5_	13	marker103004	marker104152	341824	5101734	4759911	111
IG	IG5_	13	marker105402	marker106777	12218219	17857369	5639151	148
IG	IG5_	17	marker113566	marker114370	1756965	4835303	3078339	97
IG	IG5_	17	marker114509	marker114992	5418027	7273205	1855179	59
IG	IG5_	17	marker115067	marker115847	7474058	11002066	3528009	81
IG	IG5_	18	marker116339	marker118325	2774445	11341803	8567359	209
IG	IG5_	19	marker118814	marker120219	2808365	8576037	5767673	144
IG	IG5_	20	marker120602	marker121141	439229	3298400	2859172	60
IG	IG5_	20	marker122038	marker123606	7796761	14099085	6302325	152
IG	IG5_	23	marker125752	marker126293	397325	2878553	2481229	62
IG	IG5_	23	marker126585	marker126938	3852504	4976466	1123963	53
IG	IG5_	24	marker127218	marker128807	176556	6326375	6149820	136
IG	IG5_	26	marker129437	marker130808	58661	4684142	4625482	167
IG	IG5_	27	marker130973	marker131965	361075	4251277	3890203	124
IG	IG5_	28	marker132164	marker133257	63278	5135965	5072688	131
IG	IG12_	8	marker85138	marker85657	6041353	8569185	2527833	60
IG	IG12_	9	marker91876	marker92934	18495875	23581305	5085431	137
IG	IG12_	13	marker103004	marker104152	341824	5101734	4759911	111
IG	IG12_	13	marker104293	marker106777	6961939	17857369	10895431	234
IG	IG12_	17	marker113178	marker113848	132837	2657908	2525072	79
IG	IG12_	17	marker114242	marker115523	4186309	9173409	4987101	139
IG	IG12_	18	marker115860	marker117108	286789	6107034	5820246	120
IG	IG12_	19	marker118979	marker119370	3812152	5247544	1435393	50
IG	IG12_	19	marker119556	marker120598	5941395	10434415	4493021	106
IG	IG12_	20	marker120602	marker123606	439229	14099085	13659857	297
IG	IG12_	21	marker124423	marker125186	3337443	6672213	3334771	67
IG	IG12_	23	marker126585	marker126938	3852504	4976466	1123963	53
IG	IG12_	24	marker127218	marker128807	176556	6326375	6149820	136
IG	IG12_	25	marker128811	marker129416	29141	2763899	2734759	72
IG	IG12_	26	marker129439	marker130521	58944	3645838	3586895	136
IG	IG12_	27	marker130940	marker131886	23369	3971223	3947855	113
IG	IG12_	28	marker132839	marker133257	3547679	5135965	1588287	52
IG	IG16_	8	marker86586	marker87201	19316100	21948986	2632887	59
IG	IG16_	9	marker88726	marker89728	249027	4828652	4579626	100
IG	IG16_	10	marker95243	marker96431	14594442	20305167	5710726	148
IG	IG16_	13	marker104939	marker106777	9859291	17857369	7998079	190
IG	IG16_	14	marker106792	marker108427	402812	6777820	6375009	140
IG	IG16_	17	marker113176	marker113848	132633	2657908	2525276	80
IG	IG16_	17	marker113921	marker115847	3025649	11002066	7976418	210
IG	IG16_	18	marker116287	marker117108	2704474	6107034	3402561	83
IG	IG16_	18	marker117663	marker118325	8526613	11341803	2815191	67
IG	IG16_	19	marker119785	marker120427	6652450	9085689	2433240	59
IG	IG16_	20	marker120602	marker123606	439229	14099085	13659857	297
IG	IG16_	22	marker125239	marker125738	1229426	4677703	3448278	74
IG	IG16_	23	marker125752	marker126286	397325	2878338	2481014	59
IG	IG16_	24	marker127218	marker128108	176556	3579007	3402452	84
IG	IG16_	25	marker128811	marker129416	29141	2763899	2734759	72
IG	IG16_	26	marker129865	marker130930	1757439	5200450	3443012	129
IG	IG16_	27	marker130983	marker131606	368610	2919442	2550833	63
IG	IG16_	28	marker132342	marker133257	1194417	5135965	3941549	107
IG	IG17_	9	marker92170	marker92914	19887441	23412530	3525090	88
IG	IG17_	11	marker98659	marker99314	16496688	19449881	2953194	60
IG	IG17_	13	marker103004	marker103511	341824	2262397	1920574	52
IG	IG17_	14	marker106792	marker107466	402812	3317125	2914314	60
IG	IG17_	17	marker113176	marker113848	132633	2657908	2525276	80
IG	IG17_	17	marker114438	marker115320	5258370	8589062	3330693	97
IG	IG17_	19	marker118979	marker119370	3812152	5247544	1435393	50
IG	IG17_	20	marker120602	marker122819	439229	10354515	9915287	220
IG	IG17_	23	marker125752	marker126938	397325	4976466	4579142	150
IG	IG17_	24	marker127218	marker128182	176556	3861175	3684620	91
IG	IG17_	26	marker129693	marker130521	1165594	3645838	2480245	108
IG	IG17_	27	marker130983	marker132157	368610	5204157	4835548	145
IG	IG17_	28	marker132164	marker133033	63278	4279738	4216461	106
IG	IG19_	1	marker22385	marker22880	194013819	196440123	2426305	50
IG	IG19_	9	marker88751	marker89728	708339	4828652	4.12031e+06	97
IG	IG19_	9	marker92170	marker92914	19887441	23412530	3525090	88
IG	IG19_	13	marker103004	marker103511	341824	2262397	1920574	52
IG	IG19_	13	marker105662	marker106777	13449803	17857369	4407567	100
IG	IG19_	17	marker113178	marker114542	132837	5453654	5320818	156
IG	IG19_	17	marker115067	marker115847	7474058	11002066	3528009	81
IG	IG19_	18	marker116922	marker118073	5153048	10114684	4961637	118
IG	IG19_	19	marker119370	marker120452	5247544	9236368	3988825	104
IG	IG19_	20	marker120602	marker122819	439229	10354515	9915287	220
IG	IG19_	23	marker125752	marker126286	397325	2878338	2481014	59
IG	IG19_	24	marker127218	marker128182	176556	3861175	3684620	91
IG	IG19_	25	marker128811	marker129291	29141	2254021	2224881	51
IG	IG19_	27	marker131063	marker131943	962455	4118473	3156019	111
IG	IG19_	28	marker132164	marker132828	63278	3513669	3450392	78
IG	IG20_	8	marker84324	marker85032	2548585	5595329	3046745	68
IG	IG20_	8	marker85119	marker85657	5991711	8569185	2577475	64
IG	IG20_	13	marker104750	marker106777	9020371	17857369	8836999	199
IG	IG20_	17	marker113178	marker114493	132837	5378170	5245334	149
IG	IG20_	17	marker114652	marker115349	5875040	8604171	2729132	74
IG	IG20_	18	marker115860	marker116955	286789	5262996	4976208	105
IG	IG20_	20	marker120602	marker121170	439229	3505536	3066308	62
IG	IG20_	20	marker121367	marker123606	4085986	14099085	10013100	213
IG	IG20_	24	marker127461	marker128181	1090243	3861135	2770893	66
IG	IG20_	25	marker128811	marker129416	29141	2763899	2734759	72
IG	IG20_	26	marker129815	marker130355	1577892	3193006	1615115	71
IG	IG20_	27	marker131063	marker132033	962455	4503485	3541031	123
IG	IG20_	28	marker132164	marker132735	63278	2951619	2888342	65
IG	IG20_	34	marker135199	marker135657	223433	3408484	3185052	64
NAG	N46_	13	marker103004	marker104152	341824	5101734	4759911	111
NAG	N46_	13	marker105603	marker106202	13164669	16088760	2924092	62
NAG	N46_	14	marker107277	marker109074	2754421	10316747	7562327	155
NAG	N46_	15	marker110988	marker112471	5592096	12597213	7005118	151
NAG	N46_	18	marker116619	marker117462	4123356	7576255	3452900	93
NAG	N46_	18	marker117537	marker118120	8067651	10362115	2294465	56
NAG	N46_	19	marker118846	marker119359	2918261	5180335	2262075	63
NAG	N46_	19	marker119560	marker120310	5941503	8822477	2880975	69
NAG	N46_	20	marker122152	marker122943	8232660	10775806	2543147	86
NAG	N46_	21	marker123614	marker124552	191737	3952375	3760639	81
NAG	N46_	23	marker125990	marker126735	1677924	4271948	2594025	96
NAG	N46_	23	marker126782	marker127204	4401907	5989648	1587742	66
NAG	N46_	24	marker127218	marker128807	176556	6326375	6149820	136
NAG	N46_	25	marker128811	marker129416	29141	2763899	2734759	72
NAG	N46_	26	marker129437	marker129819	58661	1578160	1519500	53
NAG	N46_	26	marker130166	marker130930	2690280	5200450	2510171	91
NAG	N46_	27	marker130940	marker131846	23369	3844618	3821250	103
NAG	N46_	28	marker132285	marker133016	981201	4250986	3269786	87
NAG	N46_	34	marker135199	marker135657	223433	3408484	3185052	64
NAG	N47_	9	marker88726	marker89322	249027	3357766	3108740	68
NAG	N47_	10	marker94934	marker95745	12717296	17554358	4837063	101
NAG	N47_	10	marker95781	marker96264	17650549	19323001	1672453	56
NAG	N47_	13	marker103342	marker104152	1529550	5101734	3572185	85
NAG	N47_	13	marker105953	marker106777	14937249	17857369	2920121	72
NAG	N47_	17	marker113267	marker114306	353251	4511783	4.15853e+06	128
NAG	N47_	19	marker119710	marker120598	6456838	10434415	3977578	85
NAG	N47_	20	marker120625	marker121264	806504	3806925	3000422	70
NAG	N47_	20	marker122417	marker123606	8962025	14099085	5137061	118
NAG	N47_	21	marker123614	marker124614	191737	4223187	4031451	83
NAG	N47_	23	marker125990	marker127011	1677924	5199704	3521781	137
NAG	N47_	24	marker127218	marker128084	176556	3435983	3259428	79
NAG	N47_	25	marker128811	marker129416	29141	2763899	2734759	72
NAG	N47_	26	marker129437	marker129817	58661	1577980	1519320	52
NAG	N47_	26	marker130062	marker130930	2333847	5200450	2866604	107
NAG	N47_	27	marker131247	marker131730	1618249	3474823	1856575	51
NAG	N47_	27	marker131800	marker132157	3625867	5204157	1578291	57
NAG	N47_	34	marker135199	marker135618	223433	2555213	2331781	57
NAG	N55_	2	marker22896	marker23324	162182	2615850	2453669	55
NAG	N55_	8	marker83997	marker85657	911831	8569185	7657355	164
NAG	N55_	10	marker95665	marker96431	17096684	20305167	3208484	97
NAG	N55_	13	marker103416	marker104152	1779247	5101734	3322488	69
NAG	N55_	13	marker105395	marker105738	12175558	13845972	1670415	60
NAG	N55_	13	marker106015	marker106643	15188896	17121255	1932360	50
NAG	N55_	15	marker111428	marker112471	7440074	12597213	5157140	109
NAG	N55_	17	marker113267	marker114732	353251	6323474	5970224	171
NAG	N55_	17	marker115043	marker115847	7429046	11002066	3573021	84
NAG	N55_	18	marker117860	marker118325	9355158	11341803	1986646	54
NAG	N55_	20	marker120602	marker121768	439229	5776583	5337355	126
NAG	N55_	20	marker122213	marker122844	8366721	10492301	2125581	63
NAG	N55_	23	marker126814	marker127204	4486768	5989648	1502881	58
NAG	N55_	24	marker127218	marker128807	176556	6326375	6149820	136
NAG	N55_	25	marker128811	marker129416	29141	2763899	2734759	72
NAG	N55_	26	marker130121	marker130930	2496485	5200450	2703966	100
NAG	N55_	27	marker131816	marker132157	3670238	5204157	1533920	55
NAG	N55_	28	marker132715	marker133257	2860070	5135965	2275896	68
NAG	N57_	9	marker92463	marker92934	22315320	23581305	1265986	65
NAG	N57_	10	marker96005	marker96431	18499445	20305167	1805723	59
NAG	N57_	13	marker103342	marker104152	1529550	5101734	3572185	85
NAG	N57_	13	marker104986	marker106722	10055064	17452190	7397127	175
NAG	N57_	14	marker106792	marker108344	402812	6406004	6003193	130
NAG	N57_	14	marker109406	marker109989	12440667	15191464	2750798	59
NAG	N57_	17	marker113295	marker113816	411737	2592543	2180807	69
NAG	N57_	17	marker114876	marker115568	6759414	9267066	2507653	74
NAG	N57_	18	marker115860	marker116966	286789	5299551	5012763	110
NAG	N57_	19	marker118330	marker118800	549775	2746571	2196797	50
NAG	N57_	19	marker118846	marker120598	2918261	10434415	7516155	186
NAG	N57_	20	marker122271	marker122943	8489615	10775806	2286192	67
NAG	N57_	21	marker123614	marker125186	191737	6672213	6480477	131
NAG	N57_	23	marker125992	marker126660	1678274	4029649	2351376	82
NAG	N57_	24	marker127498	marker128586	1146069	5438818	4292750	90
NAG	N57_	26	marker129437	marker130236	58661	2813437	2754777	101
NAG	N57_	26	marker130260	marker130930	2916948	5200450	2283503	78
NAG	N57_	27	marker130940	marker131660	23369	3114898	3091530	75
NAG	N57_	27	marker131800	marker132157	3625867	5204157	1578291	57
NAG	N57_	28	marker132555	marker133257	2114526	5135965	3021440	85
NAG	N58_	8	marker84975	marker85657	5378132	8569185	3191054	81
NAG	N58_	9	marker88726	marker89672	249027	4632174	4383148	94
NAG	N58_	13	marker103004	marker104152	341824	5101734	4759911	111
NAG	N58_	14	marker106792	marker107507	402812	3435352	3032541	64
NAG	N58_	17	marker113218	marker113780	176364	2528668	2352305	70
NAG	N58_	17	marker114098	marker114732	3778042	6323474	2545433	74
NAG	N58_	17	marker114854	marker115360	6741111	8658078	1916968	58
NAG	N58_	18	marker116755	marker117533	4605812	8056424	3450613	84
NAG	N58_	19	marker118330	marker119649	549775	6277946	5728172	154
NAG	N58_	19	marker119710	marker120598	6456838	10434415	3977578	85
NAG	N58_	20	marker120698	marker123606	1309483	14099085	12789603	281
NAG	N58_	21	marker123614	marker124552	191737	3952375	3760639	81
NAG	N58_	23	marker125752	marker126541	397325	3783208	3385884	91
NAG	N58_	23	marker126582	marker126981	3846439	5119206	1272768	63
NAG	N58_	24	marker127218	marker128075	176556	3361940	3185385	77
NAG	N58_	25	marker128845	marker129416	174817	2763899	2589083	66
NAG	N58_	26	marker130166	marker130930	2690280	5200450	2510171	91
NAG	N58_	27	marker130940	marker131773	23369	3578870	3555502	85
NAG	N59_	9	marker92087	marker92934	19469061	23581305	4112245	109
NAG	N59_	10	marker95555	marker96431	16481477	20305167	3823691	107
NAG	N59_	13	marker103416	marker104152	1779247	5101734	3322488	69
NAG	N59_	13	marker105960	marker106777	14948731	17857369	2908639	70
NAG	N59_	17	marker113267	marker113868	353251	2669500	2316250	76
NAG	N59_	17	marker113909	marker115374	2966894	8705423	5738530	162
NAG	N59_	18	marker117906	marker118325	9437050	11341803	1904754	51
NAG	N59_	19	marker118691	marker119296	2108265	5006030	2897766	76
NAG	N59_	20	marker120602	marker121747	439229	5677899	5238671	123
NAG	N59_	20	marker122213	marker122943	8366721	10775806	2409086	75
NAG	N59_	23	marker126020	marker126700	1695420	4185776	2490357	88
NAG	N59_	24	marker128031	marker128691	3255931	5792256	2536326	57
NAG	N59_	27	marker130940	marker131659	23369	3114875	3091507	74
NAG	N62_	7	marker83437	marker83945	33841615	36091832	2250218	51
NAG	N62_	13	marker103337	marker104152	1485546	5101734	3616189	90
NAG	N62_	13	marker105603	marker106777	13164669	17857369	4692701	112
NAG	N62_	17	marker113249	marker114800	243481	6564405	6320925	178
NAG	N62_	17	marker114878	marker115847	6759433	11002066	4242634	106
NAG	N62_	18	marker116823	marker117533	4785005	8056424	3271420	78
NAG	N62_	18	marker117906	marker118325	9437050	11341803	1904754	51
NAG	N62_	19	marker118691	marker120219	2108265	8576037	6467773	159
NAG	N62_	20	marker122861	marker123606	10514092	14099085	3584994	72
NAG	N62_	21	marker123614	marker124552	191737	3952375	3760639	81
NAG	N62_	23	marker125990	marker127011	1677924	5199704	3521781	137
NAG	N62_	24	marker127218	marker128121	176556	3615485	3438930	86
NAG	N62_	25	marker128811	marker129416	29141	2763899	2734759	72
NAG	N62_	26	marker129437	marker130930	58661	5200450	5141790	185
NAG	N62_	27	marker131718	marker132157	3381385	5204157	1822773	68
NAG	N62_	28	marker132762	marker133257	3202850	5135965	1933116	65
NAG	N62_	34	marker135199	marker135657	223433	3408484	3185052	64
NAG	N64_	8	marker85119	marker85657	5991711	8569185	2577475	64
NAG	N64_	9	marker88726	marker89672	249027	4632174	4383148	94
NAG	N64_	13	marker103004	marker104152	341824	5101734	4759911	111
NAG	N64_	17	marker113295	marker114181	411737	3969270	3557534	105
NAG	N64_	17	marker114438	marker114890	5258370	6761467	1503098	52
NAG	N64_	18	marker116691	marker117688	4355744	8579924	4224181	116
NAG	N64_	19	marker118841	marker119663	2881988	6360820	3478833	102
NAG	N64_	20	marker122213	marker123606	8366721	14099085	5732365	136
NAG	N64_	23	marker126511	marker127204	3543682	5989648	2445967	106
NAG	N64_	24	marker127218	marker128084	176556	3435983	3259428	79
NAG	N64_	25	marker128957	marker129416	876773	2763899	1887127	57
NAG	N64_	27	marker131471	marker132031	2297466	4482398	2184933	78
NAG	N64_	28	marker132762	marker133257	3202850	5135965	1933116	65
NAG	N68_	10	marker95238	marker95652	14545326	16997376	2452051	50
NAG	N68_	10	marker95690	marker96431	17262235	20305167	3042933	94
NAG	N68_	13	marker103004	marker104095	341824	4726954	4385131	100
NAG	N68_	13	marker104293	marker105953	6961939	14937249	7975311	163
NAG	N68_	17	marker113295	marker114592	411737	5602297	5190561	157
NAG	N68_	17	marker114623	marker115463	5732562	9082937	3350376	88
NAG	N68_	18	marker115860	marker117269	286789	6852565	6565777	134
NAG	N68_	18	marker117830	marker118325	9303194	11341803	2038610	56
NAG	N68_	19	marker119556	marker120598	5941395	10434415	4493021	106
NAG	N68_	20	marker120679	marker121598	1287062	5173532	3886471	95
NAG	N68_	20	marker121917	marker122822	6719765	10354794	3635030	84
NAG	N68_	21	marker123614	marker125186	191737	6672213	6480477	131
NAG	N68_	24	marker127281	marker128586	388166	5438818	5050653	108
NAG	N68_	25	marker128811	marker129416	29141	2763899	2734759	72
NAG	N68_	26	marker130236	marker130930	2813437	5200450	2387014	85
NAG	N68_	27	marker131268	marker131843	1662436	3844411	2181976	66
NAG	N68_	28	marker132179	marker132780	172598	3326863	3154266	64
NAG	N68_	34	marker135199	marker135657	223433	3408484	3185052	64
NAG	N51_	9	marker88862	marker89799	1280266	5115326	3835061	98
NAG	N51_	10	marker95657	marker96378	17067831	19843241	2775411	86
NAG	N51_	13	marker103416	marker104152	1779247	5101734	3322488	69
NAG	N51_	13	marker105874	marker106777	14695166	17857369	3162204	78
NAG	N51_	14	marker106792	marker108079	402812	5701999	5299188	106
NAG	N51_	17	marker114854	marker115523	6741111	9173409	2432299	74
NAG	N51_	18	marker115860	marker117106	286789	6100288	5813500	119
NAG	N51_	19	marker118330	marker119651	549775	6277978	5728204	155
NAG	N51_	20	marker121376	marker122421	4153867	8962354	4808488	97
NAG	N51_	20	marker122909	marker123606	10685947	14099085	3413139	70
NAG	N51_	21	marker123614	marker125186	191737	6672213	6480477	131
NAG	N51_	23	marker125752	marker126953	397325	5006609	4609285	154
NAG	N51_	24	marker127461	marker128388	1090243	4721745	3631503	80
NAG	N51_	25	marker128811	marker129416	29141	2763899	2734759	72
NAG	N51_	26	marker129437	marker130832	58661	4720892	4662232	172
NAG	N51_	27	marker130940	marker131659	23369	3114875	3091507	74
NAG	N51_	28	marker132164	marker133001	63278	4128747	4065470	100
NAG	N51_	34	marker135199	marker135657	223433	3408484	3185052	64
NAG	N52_	9	marker88726	marker89321	249027	3357757	3108731	67
NAG	N52_	13	marker104948	marker105510	9871711	12851250	2979540	62
NAG	N52_	13	marker105567	marker106198	13029507	16078640	3049134	63
NAG	N52_	17	marker114876	marker115592	6759414	9361983	2602570	78
NAG	N52_	18	marker116823	marker117533	4785005	8056424	3271420	78
NAG	N52_	18	marker117684	marker118325	8554223	11341803	2787581	64
NAG	N52_	19	marker118691	marker119359	2108265	5180335	3072071	82
NAG	N52_	19	marker119566	marker120310	5954742	8822477	2867736	68
NAG	N52_	20	marker120602	marker121263	439229	3806905	3367677	75
NAG	N52_	23	marker126511	marker127204	3543682	5989648	2445967	106
NAG	N52_	26	marker130328	marker130930	3153785	5200450	2046666	73
NAG	N52_	27	marker130940	marker132157	23369	5204157	5180789	148
NAG	N54_	8	marker83955	marker85575	186947	7856918	7669972	159
NAG	N54_	9	marker88862	marker89749	1280266	4856907	3576642	93
NAG	N54_	13	marker103004	marker104152	341824	5101734	4759911	111
NAG	N54_	14	marker106792	marker108228	402812	6071600	5668789	121
NAG	N54_	15	marker111408	marker112471	7365432	12597213	5231782	113
NAG	N54_	17	marker113176	marker113789	132633	2540245	2407613	76
NAG	N54_	17	marker113923	marker114544	3025658	5453717	2428060	69
NAG	N54_	17	marker114876	marker115360	6759414	8658078	1898665	56
NAG	N54_	18	marker117332	marker118072	7051325	10114649	3063325	71
NAG	N54_	19	marker118330	marker118800	549775	2746571	2196797	50
NAG	N54_	19	marker119556	marker120238	5941395	8689854	2748460	63
NAG	N54_	20	marker122183	marker123606	8285834	14099085	5813252	140
NAG	N54_	23	marker125992	marker126888	1678274	4800136	3121863	119
NAG	N54_	24	marker127461	marker128691	1090243	5792256	4702014	106
NAG	N54_	26	marker129584	marker130027	795727	2219943	1424217	55
NAG	N54_	26	marker130074	marker130923	2355600	5160281	2804682	102
NAG	N54_	27	marker130940	marker131471	23369	2297466	2274098	56
NAG	N54_	28	marker132179	marker132656	172598	2673730	2501133	55
NAG	N54_	34	marker135199	marker135657	223433	3408484	3185052	64
NAG	NAG-P_	8	marker83997	marker85657	911831	8569185	7657355	164
NAG	NAG-P_	9	marker92143	marker92934	19667526	23581305	3913780	100
NAG	NAG-P_	10	marker95106	marker96431	13985096	20305167	6320072	171
NAG	NAG-P_	13	marker103004	marker104152	341824	5101734	4759911	111
NAG	NAG-P_	13	marker104802	marker105777	9106709	13956960	4850252	108
NAG	NAG-P_	13	marker105960	marker106777	14948731	17857369	2908639	70
NAG	NAG-P_	14	marker107028	marker107694	1729105	4232022	2502918	57
NAG	NAG-P_	15	marker111118	marker112471	6076595	12597213	6520619	142
NAG	NAG-P_	17	marker113249	marker113885	243481	2743670	2500190	79
NAG	NAG-P_	17	marker114378	marker115374	4888949	8705423	3816475	108
NAG	NAG-P_	18	marker117332	marker117829	7051325	9303126	2251802	51
NAG	NAG-P_	18	marker117906	marker118325	9437050	11341803	1904754	51
NAG	NAG-P_	19	marker118330	marker119359	549775	5180335	4630561	119
NAG	NAG-P_	20	marker121118	marker121746	3264960	5677890	2412931	65
NAG	NAG-P_	20	marker122919	marker123606	10703552	14099085	3395534	68
NAG	NAG-P_	21	marker123614	marker124515	191737	3885505	3693769	74
NAG	NAG-P_	23	marker125992	marker126468	1678274	3412269	1733996	51
NAG	NAG-P_	23	marker126776	marker127204	4401684	5989648	1587965	67
NAG	NAG-P_	25	marker128811	marker129416	29141	2763899	2734759	72
NAG	NAG-P_	26	marker129824	marker130930	1619054	5200450	3581397	132
NAG	NAG-P_	27	marker130940	marker131625	23369	3024863	3001495	71
NAG	NAG-P_	28	marker132608	marker133257	2470839	5135965	2665127	79
OSM	O1_	13	marker104293	marker105771	6961939	13919487	6957549	146
OSM	O1_	27	marker130986	marker131525	368629	2485949	2117321	56
OSM	O4_	8	marker84327	marker85351	2548696	7007205	4458510	100
OSM	O4_	9	marker88726	marker89637	249027	4430683	4181657	89
OSM	O4_	13	marker103615	marker104152	2604401	5101734	2497334	51
OSM	O4_	13	marker105960	marker106777	14948731	17857369	2908639	70
OSM	O4_	14	marker109218	marker109961	11713677	15106579	3392903	72
OSM	O4_	17	marker114889	marker115847	6761406	11002066	4240661	104
OSM	O4_	21	marker124271	marker125186	2809659	6672213	3862555	79
OSM	O7_	13	marker103615	marker104152	2604401	5101734	2497334	51
OSM	O7_	14	marker106792	marker108673	402812	8108569	7705758	170
OSM	O7_	17	marker115153	marker115847	7753498	11002066	3248569	73
OSM	O7_	18	marker115860	marker116962	286789	5279669	4992881	108
OSM	O7_	19	marker119235	marker120598	4763259	10434415	5671157	133
OSM	O7_	20	marker121858	marker123606	6013309	14099085	8085777	163
OSM	O7_	24	marker127218	marker128609	176556	5596428	5419873	121
OSM	O10_	10	marker95745	marker96383	17554358	19854008	2299651	79
OSM	O10_	13	marker105874	marker106656	14695166	17143895	2448730	64
OSM	O10_	17	marker114889	marker115847	6761406	11002066	4240661	104
OSM	O10_	20	marker120602	marker121355	439229	4019486	3580258	83
OSM	O10_	21	marker123614	marker125186	191737	6672213	6480477	131
OSM	O11_	8	marker85241	marker85657	6483190	8569185	2085996	53
OSM	O11_	9	marker88735	marker89637	457370	4430683	3973314	88
OSM	O11_	13	marker103004	marker104101	341824	4827435	4485612	103
OSM	O11_	14	marker106792	marker108344	402812	6406004	6003193	130
OSM	O11_	15	marker111118	marker112265	6076595	11039362	4962768	120
OSM	O11_	17	marker113868	marker114493	2669500	5378170	2708671	69
OSM	O11_	17	marker115131	marker115847	7737967	11002066	3264100	75
OSM	O11_	26	marker130488	marker130923	3484933	5160281	1675349	54
OSM	O14_	14	marker109323	marker109969	12080254	15122141	3041888	70
OSM	O14_	17	marker114805	marker115671	6564482	9937858	3373377	91
OSM	O17_	14	marker109323	marker109969	12080254	15122141	3041888	70
OSM	O17_	17	marker114805	marker115362	6564482	8658671	2094190	64
OSM	O17_	21	marker123614	marker124631	191737	4317555	4.12582e+06	84
OSM	O18_	17	marker114805	marker115671	6564482	9937858	3373377	91
OSM	O19_	17	marker115066	marker115671	7473851	9937858	2464008	58
OSM	O20_	10	marker96044	marker96431	18657792	20305167	1647376	52
OSM	O20_	14	marker109362	marker109969	12186597	15122141	2935545	63
OSM	OSM-P1_	9	marker92578	marker92934	22635777	23581305	945529	50
TJI	TJ3_	9	marker89060	marker89679	2198237	4662697	2464461	68
TJI	TJ3_	10	marker96041	marker96417	18657583	20120361	1462779	52
TJI	TJ3_	13	marker105466	marker106777	12666801	17857369	5190569	138
TJI	TJ3_	14	marker106792	marker108502	402812	7094862	6692051	150
TJI	TJ3_	15	marker111428	marker112471	7440074	12597213	5157140	109
TJI	TJ3_	17	marker114623	marker115847	5732562	11002066	5269505	129
TJI	TJ3_	18	marker117299	marker118325	6981916	11341803	4359888	114
TJI	TJ3_	19	marker119092	marker119991	4394790	7701610	3306821	85
TJI	TJ3_	20	marker120698	marker121780	1309483	5793931	4484449	112
TJI	TJ3_	20	marker122439	marker122971	9039152	10845274	1806123	54
TJI	TJ3_	21	marker124364	marker125186	3177756	6672213	3494458	73
TJI	TJ3_	22	marker125324	marker125731	2042061	4659922	2617862	59
TJI	TJ3_	23	marker125752	marker126700	397325	4185776	3788452	118
TJI	TJ3_	23	marker126858	marker127204	4666211	5989648	1323438	51
TJI	TJ3_	24	marker127739	marker128807	2120694	6326375	4205682	87
TJI	TJ3_	26	marker129437	marker130930	58661	5200450	5141790	185
TJI	TJ3_	27	marker131471	marker132157	2297466	5204157	2906692	93
TJI	TJ3_	28	marker132164	marker132804	63278	3424406	3361129	73
TJI	TJ3_	28	marker132848	marker133257	3571393	5135965	1564573	51
TJI	TJ4_	4	marker64331	marker64756	88337430	90834362	2496933	51
TJI	TJ4_	8	marker85214	marker85657	6451690	8569185	2117496	55
TJI	TJ4_	9	marker92330	marker92934	21693295	23581305	1888011	76
TJI	TJ4_	10	marker93003	marker93567	1011566	3634751	2623186	57
TJI	TJ4_	10	marker94962	marker95745	12940958	17554358	4613401	98
TJI	TJ4_	10	marker95906	marker96431	17996675	20305167	2308493	70
TJI	TJ4_	13	marker105395	marker106777	12175558	17857369	5681812	150
TJI	TJ4_	14	marker106792	marker107487	402812	3417132	3014321	61
TJI	TJ4_	14	marker107641	marker108459	4025377	6910243	2884867	71
TJI	TJ4_	15	marker111167	marker111821	6386783	9202723	2815941	78
TJI	TJ4_	17	marker113301	marker114098	411989	3778042	3366054	92
TJI	TJ4_	17	marker114251	marker115847	4226800	11002066	6775267	171
TJI	TJ4_	18	marker116469	marker117070	3422878	5813885	2391008	70
TJI	TJ4_	19	marker118943	marker120598	3493656	10434415	6940760	175
TJI	TJ4_	21	marker124500	marker125186	3805607	6672213	2866607	63
TJI	TJ4_	23	marker126236	marker127204	2808603	5989648	3181046	142
TJI	TJ4_	26	marker130223	marker130930	2778200	5200450	2422251	86
TJI	TJ7_	11	marker98738	marker99314	17057938	19449881	2391944	52
TJI	TJ7_	13	marker103393	marker104098	1714439	4732047	3017609	68
TJI	TJ7_	13	marker105604	marker106777	13164687	17857369	4692683	111
TJI	TJ7_	14	marker106792	marker108427	402812	6777820	6375009	140
TJI	TJ7_	15	marker111428	marker112422	7440074	11997514	4557441	101
TJI	TJ7_	17	marker113730	marker115847	2317415	11002066	8684652	234
TJI	TJ7_	18	marker115860	marker117148	286789	6364982	6078194	122
TJI	TJ7_	18	marker117349	marker118296	7063463	11060645	3997183	98
TJI	TJ7_	19	marker118814	marker120169	2808365	8302744	5494380	139
TJI	TJ7_	20	marker120679	marker121772	1287062	5778216	4491155	114
TJI	TJ7_	20	marker121901	marker123392	6568319	12725475	6157157	137
TJI	TJ7_	21	marker124506	marker125186	3836004	6672213	2836210	62
TJI	TJ7_	23	marker125752	marker126503	397325	3510290	3112966	83
TJI	TJ7_	24	marker127498	marker128691	1146069	5792256	4646188	102
TJI	TJ7_	25	marker128850	marker129416	183511	2763899	2580389	64
TJI	TJ7_	26	marker129437	marker130930	58661	5200450	5141790	185
TJI	TJ7_	27	marker131251	marker132157	1643605	5204157	3560553	114
TJI	TJ16_	10	marker95296	marker96263	14745120	19322994	4577875	116
TJI	TJ16_	13	marker104790	marker105560	9091949	12996955	3905007	80
TJI	TJ16_	14	marker106990	marker108674	1653956	8108614	6454659	150
TJI	TJ16_	14	marker109406	marker109989	12440667	15191464	2750798	59
TJI	TJ16_	15	marker111346	marker112471	7123046	12597213	5474168	120
TJI	TJ16_	17	marker113695	marker114246	2203118	4207153	2004036	68
TJI	TJ16_	17	marker114491	marker115318	5320284	8589020	3268737	92
TJI	TJ16_	17	marker115349	marker115847	8604171	11002066	2397896	55
TJI	TJ16_	18	marker115860	marker116844	286789	4816806	4530018	92
TJI	TJ16_	18	marker117663	marker118325	8526613	11341803	2815191	67
TJI	TJ16_	19	marker118990	marker119866	3886075	6954780	3068706	92
TJI	TJ16_	20	marker120602	marker121381	439229	4153979	3714751	89
TJI	TJ16_	20	marker123030	marker123592	11190690	13631480	2440791	51
TJI	TJ16_	21	marker123614	marker124423	191737	3337443	3145707	65
TJI	TJ16_	23	marker126811	marker127204	4486622	5989648	1503027	60
TJI	TJ16_	24	marker127739	marker128807	2120694	6326375	4205682	87
TJI	TJ16_	25	marker128811	marker129416	29141	2763899	2734759	72
TJI	TJ16_	26	marker130066	marker130706	2334269	4307966	1973698	75
TJI	TJ17_	9	marker88763	marker89318	725882	3357437	2631556	61
TJI	TJ17_	10	marker94962	marker95451	12940958	16069006	3128049	65
TJI	TJ17_	13	marker105096	marker105871	10775500	14609309	3833810	95
TJI	TJ17_	13	marker106015	marker106777	15188896	17857369	2668474	65
TJI	TJ17_	14	marker106792	marker108645	402812	8071858	7669047	166
TJI	TJ17_	14	marker109479	marker109989	12556894	15191464	2634571	54
TJI	TJ17_	15	marker111450	marker111999	7498785	9829891	2331107	61
TJI	TJ17_	17	marker113113	marker114077	60439	3659891	3599453	102
TJI	TJ17_	17	marker114854	marker115847	6741111	11002066	4260956	110
TJI	TJ17_	18	marker116810	marker118325	4784398	11341803	6557406	164
TJI	TJ17_	19	marker119632	marker120368	6201290	8922724	2721435	65
TJI	TJ17_	20	marker120858	marker122686	1979531	9842353	7862823	171
TJI	TJ17_	23	marker125752	marker126511	397325	3543682	3146358	87
TJI	TJ17_	23	marker126804	marker127204	4478510	5989648	1511139	62
TJI	TJ17_	24	marker127631	marker128551	1725556	5243513	3517958	78
TJI	TJ17_	26	marker129881	marker130922	1825526	5160184	3334659	125
TJI	TJ17_	28	marker132164	marker132696	63278	2818806	2755529	61
TJI	TJ17_	34	marker135199	marker135657	223433	3408484	3185052	64
TJI	TJ18_	5	marker71845	marker72499	52931674	56027312	3095639	70
TJI	TJ18_	10	marker94914	marker95708	12495083	17433683	4938601	100
TJI	TJ18_	10	marker95903	marker96431	17993276	20305167	2311892	71
TJI	TJ18_	13	marker103004	marker103770	341824	3064742	2722919	77
TJI	TJ18_	13	marker104441	marker106777	7955478	17857369	9901892	228
TJI	TJ18_	14	marker107613	marker108427	3947481	6777820	2830340	69
TJI	TJ18_	15	marker109992	marker110563	83185	2668825	2585641	55
TJI	TJ18_	15	marker111034	marker111563	5744324	7947954	2203631	60
TJI	TJ18_	17	marker114877	marker115847	6759432	11002066	4242635	107
TJI	TJ18_	18	marker116750	marker118172	4604935	10667961	6063027	154
TJI	TJ18_	19	marker119005	marker120099	3958334	8133565	4175232	106
TJI	TJ18_	20	marker121614	marker123606	5285174	14099085	8813912	185
TJI	TJ18_	23	marker126570	marker127204	3835506	5989648	2154143	99
TJI	TJ18_	26	marker129694	marker130930	1165596	5200450	4034855	155
TJI	TJ18_	28	marker132164	marker132656	63278	2673730	2610453	59
TJI	TJ27_	1	marker22385	marker22880	194013819	196440123	2426305	50
TJI	TJ27_	9	marker92289	marker92934	21423653	23581305	2157653	83
TJI	TJ27_	10	marker94989	marker95512	13106609	16363303	3256695	67
TJI	TJ27_	13	marker105388	marker105874	12107362	14695166	2587805	74
TJI	TJ27_	14	marker106792	marker107544	402812	3750459	3347648	68
TJI	TJ27_	14	marker107647	marker108428	4108085	6777827	2669743	67
TJI	TJ27_	15	marker111220	marker112471	6618074	12597213	5979140	132
TJI	TJ27_	17	marker113614	marker114072	1863685	3594973	1731289	50
TJI	TJ27_	17	marker114779	marker115574	6472519	9285387	2812869	89
TJI	TJ27_	18	marker116027	marker117196	1615669	6561190	4945522	109
TJI	TJ27_	18	marker117749	marker118325	8719579	11341803	2622225	62
TJI	TJ27_	19	marker118641	marker119222	1995859	4727027	2731169	76
TJI	TJ27_	19	marker119428	marker120598	5481110	10434415	4953306	116
TJI	TJ27_	20	marker120602	marker121011	439229	2731875	2292647	52
TJI	TJ27_	21	marker124364	marker125186	3177756	6672213	3494458	73
TJI	TJ27_	23	marker126874	marker127204	4733015	5989648	1256634	50
TJI	TJ27_	24	marker127218	marker128807	176556	6326375	6149820	136
TJI	TJ27_	25	marker128811	marker129416	29141	2763899	2734759	72
TJI	TJ27_	26	marker130245	marker130930	2834152	5200450	2366299	84
TJI	TJ27_	27	marker131270	marker131834	1662478	3811470	2148993	62
TJI	TJ28_	8	marker84780	marker85657	4685324	8569185	3883862	101
TJI	TJ28_	9	marker88763	marker89639	725882	4430717	3704836	86
TJI	TJ28_	13	marker105984	marker106777	14983435	17857369	2873935	67
TJI	TJ28_	17	marker113695	marker114246	2203118	4207153	2004036	68
TJI	TJ28_	18	marker116922	marker118325	5153048	11341803	6188756	153
TJI	TJ28_	19	marker119133	marker119866	4492391	6954780	2462390	66
TJI	TJ28_	20	marker120820	marker121843	1760742	5966724	4205983	102
TJI	TJ28_	23	marker125803	marker126616	741921	3937086	3195166	98
TJI	TJ28_	23	marker126645	marker127204	4024677	5989648	1964972	86
TJI	TJ28_	26	marker129437	marker130930	58661	5200450	5141790	185
TJI	TJ28_	27	marker131265	marker132122	1662272	4806569	3144298	104
TJI	TJ28_	28	marker132179	marker132640	172598	2632601	2460004	54
TJI	TJ29_	9	marker89070	marker89750	2226963	4873444	2646482	77
TJI	TJ29_	10	marker95223	marker96041	14444088	18657583	4213496	99
TJI	TJ29_	13	marker105395	marker106777	12175558	17857369	5681812	150
TJI	TJ29_	14	marker107613	marker108428	3947481	6777827	2830347	70
TJI	TJ29_	15	marker111220	marker112152	6618074	10592546	3974473	102
TJI	TJ29_	17	marker113695	marker114249	2203118	4213229	2010112	70
TJI	TJ29_	17	marker114854	marker115318	6741111	8589020	1847910	52
TJI	TJ29_	17	marker115349	marker115847	8604171	11002066	2397896	55
TJI	TJ29_	18	marker116287	marker118325	2704474	11341803	8637330	213
TJI	TJ29_	20	marker120602	marker121365	439229	4085636	3646408	84
TJI	TJ29_	21	marker123614	marker124328	191737	2984139	2792403	57
TJI	TJ29_	23	marker126645	marker127204	4024677	5989648	1964972	86
TJI	TJ29_	24	marker127739	marker128380	2120694	4656758	2536065	54
TJI	TJ29_	25	marker128814	marker129416	29363	2763899	2734537	70
TJI	TJ29_	26	marker130253	marker130706	2863986	4307966	1443981	51
TJI	TJ29_	27	marker130973	marker131830	361075	3782292	3421218	96
TJI	TJ30_	8	marker84327	marker85380	2548696	7097638	4548943	104
TJI	TJ30_	9	marker88726	marker89322	249027	3357766	3108740	68
TJI	TJ30_	10	marker92976	marker93465	884223	3210933	2326711	52
TJI	TJ30_	10	marker94934	marker95780	12717296	17645933	4928638	107
TJI	TJ30_	13	marker103004	marker103698	341824	2931256	2589433	69
TJI	TJ30_	13	marker105677	marker106777	13598294	17857369	4259076	99
TJI	TJ30_	15	marker111346	marker112471	7123046	12597213	5474168	120
TJI	TJ30_	17	marker113529	marker114196	1634578	4036455	2401878	75
TJI	TJ30_	18	marker116754	marker117490	4605786	7763153	3157368	80
TJI	TJ30_	19	marker118697	marker120352	2181217	8906879	6725663	175
TJI	TJ30_	23	marker125921	marker126910	1401399	4851959	3450561	132
TJI	TJ30_	26	marker129437	marker130301	58661	3098522	3039862	112
TJI	TJ30_	27	marker131251	marker131846	1643605	3844618	2201014	69
TJI	TJ30_	28	marker132762	marker133257	3202850	5135965	1933116	65
TJI	TJ33_	8	marker84324	marker85186	2548585	6129591	3581007	85
TJI	TJ33_	9	marker88808	marker89728	1022964	4828652	3805689	90
TJI	TJ33_	10	marker95342	marker96431	15058078	20305167	5247090	137
TJI	TJ33_	13	marker103541	marker104152	2329706	5101734	2772029	58
TJI	TJ33_	13	marker105189	marker105843	11181476	14240576	3059101	86
TJI	TJ33_	13	marker105953	marker106777	14937249	17857369	2920121	72
TJI	TJ33_	14	marker106792	marker108428	402812	6777827	6375016	141
TJI	TJ33_	17	marker113113	marker114542	60439	5453654	5393216	159
TJI	TJ33_	17	marker115058	marker115847	7449968	11002066	3552099	83
TJI	TJ33_	18	marker116755	marker118325	4605812	11341803	6735992	169
TJI	TJ33_	20	marker120679	marker121707	1287062	5476956	4.1899e+06	107
TJI	TJ33_	24	marker127631	marker128634	1725556	5636714	3911159	86
TJI	TJ33_	26	marker129834	marker130930	1648584	5200450	3551867	131
TJI	TJ33_	28	marker132197	marker132656	420228	2673730	2253503	53
TKU	TK7_	3	marker52106	marker52878	103860552	107127083	3266532	77
TKU	TK7_	9	marker92422	marker92934	22186228	23581305	1395078	66
TKU	TK7_	10	marker95296	marker95777	14745120	17645756	2900637	60
TKU	TK7_	10	marker95834	marker96431	17848206	20305167	2456962	78
TKU	TK7_	13	marker106015	marker106777	15188896	17857369	2668474	65
TKU	TK7_	14	marker107281	marker108157	2754616	5856769	3102154	67
TKU	TK7_	15	marker109995	marker110551	146082	2643027	2496946	51
TKU	TK7_	15	marker110767	marker111408	4535775	7365432	2829658	66
TKU	TK7_	17	marker113338	marker114022	852975	3315064	2462090	77
TKU	TK7_	18	marker117536	marker118325	8067441	11341803	3274363	85
TKU	TK7_	19	marker119065	marker120379	4380749	8927476	4546728	125
TKU	TK7_	23	marker125752	marker126365	397325	3128864	2731540	69
TKU	TK7_	24	marker127427	marker128388	891612	4721745	3830134	82
TKU	TK7_	26	marker129694	marker130163	1165596	2660451	1494856	64
TKU	TK7_	27	marker130940	marker132157	23369	5204157	5180789	148
TKU	TK8_	3	marker52106	marker52906	103860552	107253584	3393033	78
TKU	TK8_	8	marker84690	marker85370	4219220	7032369	2813150	75
TKU	TK8_	9	marker92372	marker92934	21955094	23581305	1626212	71
TKU	TK8_	10	marker95828	marker96342	17789422	19665075	1875654	62
TKU	TK8_	14	marker106792	marker107750	402812	4463565	4060754	84
TKU	TK8_	15	marker109992	marker111453	83185	7513258	7430074	149
TKU	TK8_	17	marker113297	marker115238	411780	8135926	7724147	226
TKU	TK8_	18	marker116945	marker117555	5242764	8198764	2956001	70
TKU	TK8_	20	marker122176	marker122822	8248536	10354794	2106259	67
TKU	TK8_	23	marker125791	marker127061	600485	5330301	4729817	167
TKU	TK8_	24	marker127320	marker128566	513708	5383685	4869978	101
TKU	TK8_	25	marker128860	marker129397	215899	2690619	2474721	57
TKU	TK8_	26	marker129524	marker130027	590962	2219943	1628982	63
TKU	TK8_	27	marker130940	marker131816	23369	3670238	3646870	94
TKU	TK12_	9	marker88726	marker89593	249027	4348789	4099763	83
TKU	TK12_	9	marker91274	marker92934	15139302	23581305	8442004	189
TKU	TK12_	13	marker103004	marker103770	341824	3064742	2722919	77
TKU	TK12_	14	marker106864	marker107823	1088202	4763463	3675262	75
TKU	TK12_	14	marker109360	marker109940	12186550	14797255	2610706	58
TKU	TK12_	17	marker113113	marker115121	60439	7683946	7623508	224
TKU	TK12_	19	marker118420	marker120598	869892	10434415	9564524	228
TKU	TK12_	20	marker120602	marker123606	439229	14099085	13659857	297
TKU	TK12_	23	marker125980	marker126602	1664792	3874014	2209223	78
TKU	TK12_	23	marker126804	marker127204	4478510	5989648	1511139	62
TKU	TK12_	24	marker127218	marker128388	176556	4721745	4545190	104
TKU	TK12_	27	marker130940	marker132157	23369	5204157	5180789	148
TKU	TK12_	28	marker132560	marker133257	2227245	5135965	2908721	83
TKU	TK14_	8	marker86446	marker86955	18305236	20826422	2521187	52
TKU	TK14_	9	marker88726	marker89728	249027	4828652	4579626	100
TKU	TK14_	9	marker92157	marker92934	19763088	23581305	3818218	96
TKU	TK14_	10	marker95238	marker96431	14545326	20305167	5759842	150
TKU	TK14_	12	marker102111	marker102718	15897124	18668804	2771681	56
TKU	TK14_	13	marker105524	marker106656	12929860	17143895	4214036	109
TKU	TK14_	14	marker107152	marker107689	2221306	4226898	2005593	52
TKU	TK14_	14	marker107986	marker108566	5367090	7441567	2074478	63
TKU	TK14_	14	marker109362	marker109963	12186597	15106656	2920060	62
TKU	TK14_	17	marker113297	marker115344	411780	8598610	8186831	233
TKU	TK14_	18	marker117555	marker118325	8198764	11341803	3143040	81
TKU	TK14_	19	marker119428	marker120598	5481110	10434415	4953306	116
TKU	TK14_	20	marker120602	marker121118	439229	3264960	2825732	58
TKU	TK14_	23	marker125791	marker126395	600485	3159963	2559479	72
TKU	TK14_	23	marker126660	marker127204	4029649	5989648	1960000	83
TKU	TK14_	24	marker127218	marker128084	176556	3435983	3259428	79
TKU	TK14_	28	marker132166	marker133042	63309	4287375	4224067	106
TKU	TK20_	9	marker88726	marker89419	249027	3653930	3404904	78
TKU	TK20_	10	marker95391	marker95955	15425844	18264783	2838940	67
TKU	TK20_	13	marker103605	marker104152	2578411	5101734	2523324	52
TKU	TK20_	14	marker106990	marker109056	1653956	10264049	8610094	175
TKU	TK20_	14	marker109362	marker109989	12186597	15191464	3004868	66
TKU	TK20_	17	marker113113	marker115238	60439	8135926	8075488	238
TKU	TK20_	20	marker120616	marker121141	683729	3298400	2614672	57
TKU	TK20_	20	marker122857	marker123606	10510598	14099085	3588488	73
TKU	TK20_	23	marker125752	marker126268	397325	2859630	2462306	57
TKU	TK20_	25	marker128811	marker129302	29141	2298183	2269043	55
TKU	TK20_	26	marker130259	marker130882	2916938	4961584	2044647	70
TKU	TK20_	27	marker130940	marker131632	23369	3053797	3030429	72
TKU	TK20_	28	marker132164	marker133257	63278	5135965	5072688	131
TKU	TK21_	1	marker22385	marker22880	194013819	196440123	2426305	50
TKU	TK21_	10	marker95110	marker95858	13990163	17877861	3887699	95
TKU	TK21_	13	marker105355	marker105934	11975165	14848052	2872888	81
TKU	TK21_	17	marker113458	marker115313	1416462	8582621	7166160	205
TKU	TK21_	18	marker116290	marker118073	2704601	10114684	7410084	176
TKU	TK21_	19	marker118330	marker119971	549775	7678488	7128714	176
TKU	TK21_	20	marker122271	marker122948	8489615	10783080	2293466	68
TKU	TK21_	24	marker127427	marker128222	891612	3961053	3069442	71
TKU	TK21_	26	marker130223	marker130930	2778200	5200450	2422251	86
TKU	TK21_	27	marker130940	marker132157	23369	5204157	5180789	148
TKU	TK22_	9	marker92336	marker92934	21760793	23581305	1820513	75
TKU	TK22_	10	marker95238	marker95955	14545326	18264783	3719458	87
TKU	TK22_	13	marker103605	marker104152	2578411	5101734	2523324	52
TKU	TK22_	14	marker106982	marker107750	1610282	4463565	2853284	66
TKU	TK22_	15	marker109992	marker111995	83185	9829835	9746651	206
TKU	TK22_	17	marker113458	marker113992	1416462	3204920	1788459	62
TKU	TK22_	17	marker114275	marker115236	4380973	8135909	3754937	105
TKU	TK22_	19	marker118857	marker119632	2925059	6201290	3276232	90
TKU	TK22_	20	marker122225	marker122948	8383907	10783080	2399174	72
TKU	TK22_	23	marker125752	marker126302	397325	2972887	2575563	65
TKU	TK22_	24	marker127218	marker128566	176556	5383685	5207130	115
TKU	TK22_	28	marker132369	marker132961	1223734	4020278	2796545	64
TKU	TK27_	9	marker92170	marker92934	19887441	23581305	3693865	93
TKU	TK27_	10	marker95786	marker96431	17650807	20305167	2654361	81
TKU	TK27_	13	marker103004	marker103553	341824	2438826	2.097e+06	56
TKU	TK27_	15	marker109992	marker110554	83185	2647723	2564539	54
TKU	TK27_	17	marker113176	marker114026	132633	3320407	3187775	98
TKU	TK27_	17	marker114113	marker115313	3826977	8582621	4755645	132
TKU	TK27_	20	marker120602	marker123606	439229	14099085	13659857	297
TKU	TK27_	22	marker125357	marker125708	2530557	4586902	2056346	52
TKU	TK27_	23	marker125916	marker126627	1389591	3976797	2587207	89
TKU	TK27_	24	marker127218	marker128199	176556	3891300	3714745	92
TKU	TK27_	26	marker130259	marker130717	2916938	4377283	1460346	51
TKU	TK27_	27	marker131586	marker131943	2880651	4118473	1237823	58
TKU	TK29_	10	marker95546	marker96388	16479225	19921010	3441786	100
TKU	TK29_	13	marker103307	marker104152	1379057	5101734	3722678	92
TKU	TK29_	14	marker106792	marker107750	402812	4463565	4060754	84
TKU	TK29_	17	marker113113	marker114026	60439	3320407	3259969	100
TKU	TK29_	17	marker114113	marker115649	3826977	9900586	6073610	165
TKU	TK29_	20	marker120602	marker123606	439229	14099085	13659857	297
TKU	TK29_	24	marker127278	marker128250	387088	4054301	3667214	88
UKO	U1_	9	marker91940	marker92934	19029486	23581305	4551820	125
UKO	U1_	13	marker103295	marker104152	1379018	5101734	3722717	93
UKO	U1_	13	marker104709	marker105874	8748362	14695166	5946805	128
UKO	U1_	17	marker113180	marker115847	132865	11002066	10869202	296
UKO	U1_	18	marker116279	marker118325	2636126	11341803	8705678	214
UKO	U1_	19	marker118688	marker120598	2108218	10434415	8326198	207
UKO	U1_	20	marker120819	marker123538	1760691	13393096	11632406	257
UKO	U1_	23	marker126372	marker127204	3129100	5989648	2860549	122
UKO	U1_	24	marker127218	marker128807	176556	6326375	6149820	136
UKO	U1_	25	marker128811	marker129296	29141	2281046	2251906	53
UKO	U1_	26	marker129437	marker129924	58661	2037891	1979231	64
UKO	U1_	26	marker130137	marker130930	2516605	5200450	2683846	97
UKO	U1_	27	marker130940	marker131902	23369	4013303	3989935	116
UKO	U1_	28	marker132656	marker133153	2673730	4727202	2053473	58
UKO	U2_	8	marker85131	marker85600	6032725	8005758	1973034	57
UKO	U2_	9	marker92176	marker92934	19999207	23581305	3582099	92
UKO	U2_	12	marker102013	marker102996	15517978	19995016	4477039	92
UKO	U2_	13	marker103004	marker103509	341824	2243263	1901440	51
UKO	U2_	13	marker105619	marker106148	13198083	15746215	2548133	54
UKO	U2_	17	marker114107	marker114842	3807867	6687880	2880014	83
UKO	U2_	18	marker116918	marker117403	5146988	7358057	2211070	56
UKO	U2_	18	marker117906	marker118325	9437050	11341803	1904754	51
UKO	U2_	19	marker118330	marker118999	549775	3934308	3384534	79
UKO	U2_	20	marker120602	marker121173	439229	3505845	3066617	65
UKO	U2_	20	marker122255	marker123606	8477071	14099085	5622015	129
UKO	U2_	23	marker126295	marker126675	2878799	4055781	1176983	51
UKO	U2_	28	marker132164	marker132848	63278	3571393	3508116	81
UKO	U8_	2	marker22896	marker23310	162182	2495019	2332838	54
UKO	U8_	9	marker88862	marker89623	1280266	4387290	3107025	74
UKO	U8_	10	marker95344	marker96431	15058296	20305167	5246872	136
UKO	U8_	13	marker105111	marker105564	10876045	13029334	2153290	58
UKO	U8_	13	marker105644	marker106777	13392488	17857369	4464882	105
UKO	U8_	14	marker106792	marker108427	402812	6777820	6375009	140
UKO	U8_	15	marker110363	marker111450	1881326	7498785	5617460	113
UKO	U8_	17	marker113908	marker114519	2966875	5423356	2456482	69
UKO	U8_	17	marker114652	marker115523	5875040	9173409	3298370	92
UKO	U8_	20	marker121599	marker123606	5173685	14099085	8925401	189
UKO	U8_	22	marker125377	marker125738	2710236	4677703	1967468	54
UKO	U8_	26	marker129762	marker130301	1447363	3098522	1651160	69
UKO	U8_	27	marker131834	marker132157	3811470	5204157	1392688	50
UKO	U9_	8	marker84789	marker85531	4730469	7713012	2982544	83
UKO	U9_	10	marker95135	marker95658	14178031	17067845	2889815	69
UKO	U9_	10	marker95858	marker96431	17877861	20305167	2427307	76
UKO	U9_	13	marker105619	marker106462	13198083	16804021	3605939	80
UKO	U9_	17	marker115212	marker115847	8052316	11002066	2949751	70
UKO	U9_	18	marker116823	marker117790	4785005	8963371	4178367	105
UKO	U9_	19	marker118841	marker119360	2881988	5180366	2298379	66
UKO	U9_	20	marker122212	marker122821	8366686	10354732	1988047	61
UKO	U9_	20	marker122909	marker123606	10685947	14099085	3413139	70
UKO	U9_	21	marker124348	marker125186	3066415	6672213	3605799	74
UKO	U9_	26	marker129437	marker130027	58661	2219943	2161283	72
UKO	U9_	26	marker130223	marker130930	2778200	5200450	2422251	86
UKO	U9_	27	marker131023	marker131731	719695	3474869	2755175	76
UKO	U9_	28	marker132280	marker132735	977607	2951619	1974013	51
UKO	U12_	10	marker95344	marker95970	15058296	18346880	3288585	76
UKO	U12_	13	marker105111	marker106777	10876045	17857369	6981325	173
UKO	U12_	14	marker107277	marker108423	2754421	6766254	4011834	97
UKO	U12_	17	marker114590	marker115111	5602222	7679095	2.07687e+06	57
UKO	U12_	17	marker115233	marker115847	8135697	11002066	2866370	65
UKO	U12_	18	marker116288	marker116841	2704488	4816782	2112295	52
UKO	U12_	18	marker116918	marker117536	5146988	8067441	2920454	70
UKO	U12_	20	marker121556	marker122822	5043046	10354794	5311749	119
UKO	U12_	28	marker132179	marker132961	172598	4020278	3847681	90
UKO	U16_	8	marker84193	marker85540	2034686	7759866	5725181	139
UKO	U16_	9	marker92143	marker92934	19667526	23581305	3913780	100
UKO	U16_	10	marker94980	marker96291	13046380	19401245	6354866	166
UKO	U16_	13	marker104986	marker105662	10055064	13449803	3394740	85
UKO	U16_	13	marker105721	marker106777	13818637	17857369	4038733	95
UKO	U16_	17	marker113379	marker114026	1124808	3320407	2195600	74
UKO	U16_	17	marker114275	marker114893	4380973	6761773	2380801	67
UKO	U16_	20	marker120820	marker121464	1760742	4538869	2778128	66
UKO	U16_	26	marker130121	marker130930	2496485	5200450	2703966	100
UKO	U16_	27	marker130940	marker131805	23369	3638402	3615034	93
UKO	U16_	28	marker132164	marker132817	63278	3454371	3391094	76
UKO	U16_	34	marker135199	marker135657	223433	3408484	3185052	64
UKO	U20_	7	marker79112	marker79810	2866601	6399459	3532859	72
UKO	U20_	8	marker84246	marker85657	2239654	8569185	6329532	149
UKO	U20_	9	marker88839	marker89738	1143883	4856379	3712497	92
UKO	U20_	10	marker95709	marker96431	17451817	20305167	2853351	92
UKO	U20_	12	marker102013	marker102996	15517978	19995016	4477039	92
UKO	U20_	13	marker103004	marker104152	341824	5101734	4759911	111
UKO	U20_	13	marker104293	marker105719	6961939	13818619	6856681	139
UKO	U20_	17	marker113178	marker114363	132837	4824117	4691281	137
UKO	U20_	17	marker115229	marker115847	8104261	11002066	2897806	67
UKO	U20_	18	marker115860	marker118325	286789	11341803	11055015	250
UKO	U20_	19	marker118364	marker119977	663921	7681129	7017209	171
UKO	U20_	20	marker120602	marker122935	439229	10746664	10307436	233
UKO	U20_	21	marker123614	marker125186	191737	6672213	6480477	131
UKO	U20_	26	marker129437	marker130639	58661	4074375	4015715	149
UKO	U20_	28	marker132164	marker133257	63278	5135965	5072688	131
WLG	WLG8_	8	marker85190	marker85657	6164559	8569185	2404627	56
WLG	WLG8_	9	marker88726	marker89238	249027	2860280	2611254	55
WLG	WLG8_	13	marker103004	marker104152	341824	5101734	4759911	111
WLG	WLG8_	13	marker104293	marker106017	6961939	15193311	8231373	171
WLG	WLG8_	15	marker110897	marker112471	5105573	12597213	7491641	162
WLG	WLG8_	17	marker113614	marker115066	1863685	7473851	5610167	168
WLG	WLG8_	17	marker115349	marker115847	8604171	11002066	2397896	55
WLG	WLG8_	18	marker115923	marker118325	1204863	11341803	10136941	241
WLG	WLG8_	19	marker118330	marker120598	549775	10434415	9884641	242
WLG	WLG8_	20	marker121376	marker123606	4153867	14099085	9945219	212
WLG	WLG8_	23	marker126784	marker127204	4411422	5989648	1578227	64
WLG	WLG8_	24	marker127240	marker128807	244049	6326375	6082327	132
WLG	WLG8_	25	marker128811	marker129416	29141	2763899	2734759	72
WLG	WLG8_	26	marker129437	marker130930	58661	5200450	5141790	185
WLG	WLG8_	27	marker131229	marker131924	1593041	4064853	2471813	90
WLG	WLG8_	28	marker132164	marker132804	63278	3424406	3361129	73
WLG	WLG8_	28	marker132828	marker133257	3513669	5135965	1622297	54
WLG	WLG13_	10	marker96013	marker96431	18569096	20305167	1736072	58
WLG	WLG13_	18	marker116287	marker116845	2704474	4816914	2112441	56
WLG	WLG13_	18	marker117550	marker118325	8155662	11341803	3186142	82
WLG	WLG13_	19	marker118330	marker120598	549775	10434415	9884641	242
WLG	WLG13_	20	marker120602	marker121451	439229	4468957	4029729	94
WLG	WLG13_	20	marker122912	marker123538	10686288	13393096	2706809	59
WLG	WLG13_	23	marker126678	marker127204	4064134	5989648	1925515	78
WLG	WLG13_	26	marker129437	marker130930	58661	5200450	5141790	185
WLG	WLG13_	27	marker131660	marker132144	3114898	4958172	1843275	69
WLG	WLG13_	28	marker132735	marker133257	2951619	5135965	2184347	67
WLG	WLG13_	34	marker135216	marker135598	297803	2222174	1924372	53
WLG	WLG19_	13	marker105644	marker106738	13392488	17516069	4.12358e+06	99
WLG	WLG19_	17	marker113113	marker114718	60439	6309474	6249036	177
WLG	WLG19_	19	marker118785	marker120598	2642916	10434415	7791500	196
WLG	WLG19_	21	marker124508	marker125170	3836218	6633114	2796897	57
WLG	WLG19_	23	marker125752	marker126295	397325	2878799	2481475	63
WLG	WLG19_	23	marker126784	marker127204	4411422	5989648	1578227	64
WLG	WLG19_	24	marker127218	marker128807	176556	6326375	6149820	136
WLG	WLG19_	25	marker128870	marker129416	231578	2763899	2532322	60
WLG	WLG19_	26	marker129437	marker129865	58661	1757439	1698779	57
WLG	WLG19_	26	marker129921	marker130813	2037552	4684364	2646813	106
WLG	WLG42_	9	marker92048	marker92934	19341595	23581305	4239711	114
WLG	WLG42_	13	marker103415	marker104152	1779246	5101734	3322489	70
WLG	WLG42_	13	marker104293	marker106075	6961939	15340913	8378975	174
WLG	WLG42_	17	marker113566	marker115066	1756965	7473851	5716887	175
WLG	WLG42_	17	marker115349	marker115847	8604171	11002066	2397896	55
WLG	WLG42_	18	marker117550	marker118325	8155662	11341803	3186142	82
WLG	WLG42_	19	marker118330	marker120598	549775	10434415	9884641	242
WLG	WLG42_	20	marker120602	marker121615	439229	5285515	4846287	114
WLG	WLG42_	20	marker121707	marker123606	5476956	14099085	8622130	178
WLG	WLG42_	21	marker123614	marker125186	191737	6672213	6480477	131
WLG	WLG42_	23	marker125899	marker127204	1321330	5989648	4668319	180
WLG	WLG42_	24	marker127218	marker128807	176556	6326375	6149820	136
WLG	WLG42_	25	marker128811	marker129416	29141	2763899	2734759	72
WLG	WLG42_	26	marker129437	marker130930	58661	5200450	5141790	185
WLG	WLG42_	27	marker130940	marker132157	23369	5204157	5180789	148
WLG	WLG42_	28	marker132176	marker133257	72653	5135965	5063313	128
WLG	WLG45_	9	marker91944	marker92934	19033536	23581305	4547770	124
WLG	WLG45_	13	marker103004	marker104152	341824	5101734	4759911	111
WLG	WLG45_	13	marker104293	marker106777	6961939	17857369	10895431	234
WLG	WLG45_	17	marker113614	marker115847	1863685	11002066	9138382	249
WLG	WLG45_	18	marker115860	marker117223	286789	6618965	6332177	132
WLG	WLG45_	18	marker117550	marker118325	8155662	11341803	3186142	82
WLG	WLG45_	19	marker118330	marker120598	549775	10434415	9884641	242
WLG	WLG45_	20	marker120602	marker121615	439229	5285515	4846287	114
WLG	WLG45_	20	marker121707	marker123606	5476956	14099085	8622130	178
WLG	WLG45_	21	marker123614	marker125186	191737	6672213	6480477	131
WLG	WLG45_	22	marker125248	marker125738	1271491	4677703	3406213	72
WLG	WLG45_	23	marker125940	marker127204	1502178	5989648	4487471	174
WLG	WLG45_	24	marker127240	marker128807	244049	6326375	6082327	132
WLG	WLG45_	25	marker128811	marker129416	29141	2763899	2734759	72
WLG	WLG45_	26	marker130104	marker130930	2426303	5200450	2774148	101
WLG	WLG45_	27	marker131140	marker131889	1250046	3999838	2749793	95
WLG	WLG45_	28	marker132460	marker133257	1430073	5135965	3705893	92
WLG	WLG45_	34	marker135199	marker135657	223433	3408484	3185052	64
WLG	WLG55_	11	marker98668	marker99314	16505688	19449881	2944194	59
WLG	WLG55_	13	marker103361	marker104152	1570447	5101734	3531288	81
WLG	WLG55_	13	marker104293	marker106777	6961939	17857369	10895431	234
WLG	WLG55_	17	marker113566	marker114854	1756965	6741111	4984147	147
WLG	WLG55_	17	marker115349	marker115847	8604171	11002066	2397896	55
WLG	WLG55_	18	marker115860	marker117223	286789	6618965	6332177	132
WLG	WLG55_	18	marker117550	marker118325	8155662	11341803	3186142	82
WLG	WLG55_	19	marker118330	marker119277	549775	4978825	4429051	112
WLG	WLG55_	19	marker119504	marker120598	5763514	10434415	4670902	111
WLG	WLG55_	20	marker121376	marker123606	4153867	14099085	9945219	212
WLG	WLG55_	21	marker123614	marker125186	191737	6672213	6480477	131
WLG	WLG55_	23	marker125752	marker126732	397325	4271741	3874417	120
WLG	WLG55_	23	marker126776	marker127204	4401684	5989648	1587965	67
WLG	WLG55_	24	marker127240	marker128807	244049	6326375	6082327	132
WLG	WLG55_	25	marker128811	marker129416	29141	2763899	2734759	72
WLG	WLG55_	26	marker129437	marker130137	58661	2516605	2457945	89
WLG	WLG55_	26	marker130508	marker130930	3594563	5200450	1605888	51
WLG	WLG55_	27	marker130940	marker131924	23369	4064853	4041485	118
WLG	WLG55_	28	marker132164	marker133257	63278	5135965	5072688	131
WLG	WLG55_	34	marker135199	marker135657	223433	3408484	3185052	64
WLG	WLG56_	8	marker84062	marker85657	1266456	8569185	7302730	160
WLG	WLG56_	9	marker91642	marker92164	17320088	19828519	2508432	57
WLG	WLG56_	9	marker92328	marker92934	21693172	23581305	1888134	78
WLG	WLG56_	11	marker98746	marker99314	17187657	19449881	2262225	50
WLG	WLG56_	13	marker103344	marker104152	1529599	5101734	3572136	84
WLG	WLG56_	13	marker104293	marker106777	6961939	17857369	10895431	234
WLG	WLG56_	17	marker113178	marker115523	132837	9173409	9040573	261
WLG	WLG56_	18	marker116276	marker118325	2635998	11341803	8705806	216
WLG	WLG56_	19	marker118330	marker120598	549775	10434415	9884641	242
WLG	WLG56_	20	marker120668	marker123606	1206143	14099085	12892943	287
WLG	WLG56_	21	marker123614	marker125186	191737	6672213	6480477	131
WLG	WLG56_	23	marker125940	marker127204	1502178	5989648	4487471	174
WLG	WLG56_	24	marker127218	marker128807	176556	6326375	6149820	136
WLG	WLG56_	25	marker128811	marker129416	29141	2763899	2734759	72
WLG	WLG56_	26	marker129437	marker130930	58661	5200450	5141790	185
WLG	WLG56_	27	marker130940	marker131889	23369	3999838	3976470	114
WLG	WLG56_	28	marker132164	marker133257	63278	5135965	5072688	131
WLG	WLG56_	34	marker135199	marker135657	223433	3408484	3185052	64
WLG	WLG62_	8	marker84062	marker85657	1266456	8569185	7302730	160
WLG	WLG62_	9	marker88726	marker89238	249027	2860280	2611254	55
WLG	WLG62_	10	marker95580	marker96080	16576809	18900490	2323682	58
WLG	WLG62_	11	marker98714	marker99314	16981468	19449881	2468414	54
WLG	WLG62_	13	marker103541	marker104152	2329706	5101734	2772029	58
WLG	WLG62_	13	marker104293	marker106777	6961939	17857369	10895431	234
WLG	WLG62_	17	marker113614	marker115847	1863685	11002066	9138382	249
WLG	WLG62_	18	marker115860	marker117223	286789	6618965	6332177	132
WLG	WLG62_	18	marker117550	marker118325	8155662	11341803	3186142	82
WLG	WLG62_	19	marker118336	marker119277	596038	4978825	4382788	109
WLG	WLG62_	19	marker119504	marker120598	5763514	10434415	4670902	111
WLG	WLG62_	20	marker120602	marker121118	439229	3264960	2825732	58
WLG	WLG62_	20	marker121172	marker121615	3505843	5285515	1779673	51
WLG	WLG62_	20	marker121707	marker123606	5476956	14099085	8622130	178
WLG	WLG62_	21	marker123614	marker125186	191737	6672213	6480477	131
WLG	WLG62_	23	marker125752	marker127204	397325	5989648	5592324	192
WLG	WLG62_	24	marker127218	marker128807	176556	6326375	6149820	136
WLG	WLG62_	25	marker128811	marker129416	29141	2763899	2734759	72
WLG	WLG62_	26	marker129437	marker130930	58661	5200450	5141790	185
WLG	WLG62_	27	marker130940	marker131924	23369	4064853	4041485	118
WLG	WLG62_	28	marker132197	marker132696	420228	2818806	2398579	55
WLG	WLG62_	28	marker132834	marker133257	3537186	5135965	1598780	53
WLG	WLG62_	34	marker135199	marker135657	223433	3408484	3185052	64
WLG	WLG63_	9	marker88726	marker89238	249027	2860280	2611254	55
WLG	WLG63_	13	marker103542	marker104152	2329753	5101734	2771982	57
WLG	WLG63_	13	marker104293	marker106313	6961939	16497277	9535339	192
WLG	WLG63_	17	marker113178	marker115847	132837	11002066	10869230	297
WLG	WLG63_	18	marker115860	marker117223	286789	6618965	6332177	132
WLG	WLG63_	18	marker117550	marker118325	8155662	11341803	3186142	82
WLG	WLG63_	19	marker118330	marker120598	549775	10434415	9884641	242
WLG	WLG63_	20	marker120602	marker121118	439229	3264960	2825732	58
WLG	WLG63_	20	marker121707	marker123606	5476956	14099085	8622130	178
WLG	WLG63_	21	marker123614	marker125186	191737	6672213	6480477	131
WLG	WLG63_	23	marker125940	marker127204	1502178	5989648	4487471	174
WLG	WLG63_	24	marker127240	marker128807	244049	6326375	6082327	132
WLG	WLG63_	25	marker128811	marker129416	29141	2763899	2734759	72
WLG	WLG63_	26	marker129437	marker130930	58661	5200450	5141790	185
WLG	WLG63_	27	marker130940	marker132144	23369	4958172	4934804	143
WLG	WLG63_	28	marker132164	marker133257	63278	5135965	5072688	131
WLG	WLG63_	34	marker135199	marker135657	223433	3408484	3185052	64
WLG	WLG64_	8	marker84062	marker85657	1266456	8569185	7302730	160
WLG	WLG64_	10	marker95921	marker96431	18077660	20305167	2227508	68
WLG	WLG64_	11	marker98746	marker99314	17187657	19449881	2262225	50
WLG	WLG64_	13	marker103511	marker104152	2262397	5101734	2839338	60
WLG	WLG64_	13	marker104293	marker106777	6961939	17857369	10895431	234
WLG	WLG64_	15	marker110815	marker112471	4695594	12597213	7901620	168
WLG	WLG64_	17	marker113614	marker115847	1863685	11002066	9138382	249
WLG	WLG64_	18	marker115860	marker118325	286789	11341803	11055015	250
WLG	WLG64_	19	marker118330	marker120598	549775	10434415	9884641	242
WLG	WLG64_	20	marker120698	marker123606	1309483	14099085	12789603	281
WLG	WLG64_	21	marker123614	marker125186	191737	6672213	6480477	131
WLG	WLG64_	23	marker125791	marker127204	600485	5989648	5389164	189
WLG	WLG64_	24	marker127218	marker128807	176556	6326375	6149820	136
WLG	WLG64_	25	marker128811	marker129416	29141	2763899	2734759	72
WLG	WLG64_	26	marker129437	marker130930	58661	5200450	5141790	185
WLG	WLG64_	27	marker131140	marker131889	1250046	3999838	2749793	95
WLG	WLG64_	28	marker132166	marker132788	63309	3335996	3272688	71
WLG	WLG64_	28	marker132834	marker133257	3537186	5135965	1598780	53
WLG	WLG64_	34	marker135199	marker135657	223433	3408484	3185052	64
WLG	WLG67_	9	marker88726	marker89238	249027	2860280	2611254	55
WLG	WLG67_	11	marker98714	marker99314	16981468	19449881	2468414	54
WLG	WLG67_	13	marker103004	marker104152	341824	5101734	4759911	111
WLG	WLG67_	13	marker104293	marker106777	6961939	17857369	10895431	234
WLG	WLG67_	14	marker109362	marker109989	12186597	15191464	3004868	66
WLG	WLG67_	17	marker113614	marker115847	1863685	11002066	9138382	249
WLG	WLG67_	18	marker115860	marker117269	286789	6852565	6565777	134
WLG	WLG67_	18	marker117550	marker118325	8155662	11341803	3186142	82
WLG	WLG67_	19	marker118330	marker120598	549775	10434415	9884641	242
WLG	WLG67_	20	marker120668	marker121549	1206143	5039250	3833108	92
WLG	WLG67_	20	marker121707	marker123606	5476956	14099085	8622130	178
WLG	WLG67_	21	marker123614	marker125186	191737	6672213	6480477	131
WLG	WLG67_	23	marker125752	marker126732	397325	4271741	3874417	120
WLG	WLG67_	23	marker126784	marker127204	4411422	5989648	1578227	64
WLG	WLG67_	24	marker127240	marker128807	244049	6326375	6082327	132
WLG	WLG67_	25	marker128811	marker129416	29141	2763899	2734759	72
WLG	WLG67_	26	marker129437	marker130930	58661	5200450	5141790	185
WLG	WLG67_	27	marker130940	marker132157	23369	5204157	5180789	148
WLG	WLG67_	28	marker132164	marker132735	63278	2951619	2888342	65
WLG	WLG67_	28	marker132828	marker133257	3513669	5135965	1622297	54
WLG	WLG73_	9	marker91940	marker92934	19029486	23581305	4551820	125
WLG	WLG73_	13	marker103361	marker104152	1570447	5101734	3531288	81
WLG	WLG73_	13	marker104293	marker106777	6961939	17857369	10895431	234
WLG	WLG73_	17	marker113178	marker114842	132837	6687880	6555044	186
WLG	WLG73_	17	marker114878	marker115847	6759433	11002066	4242634	106
WLG	WLG73_	18	marker115860	marker117148	286789	6364982	6078194	122
WLG	WLG73_	18	marker117550	marker118325	8155662	11341803	3186142	82
WLG	WLG73_	19	marker118336	marker120598	596038	10434415	9838378	239
WLG	WLG73_	20	marker120602	marker123606	439229	14099085	13659857	297
WLG	WLG73_	21	marker123614	marker125186	191737	6672213	6480477	131
WLG	WLG73_	23	marker126346	marker126804	3027956	4478510	1450555	64
WLG	WLG73_	23	marker126820	marker127204	4526608	5989648	1463041	56
WLG	WLG73_	24	marker127218	marker128807	176556	6326375	6149820	136
WLG	WLG73_	25	marker128811	marker129416	29141	2763899	2734759	72
WLG	WLG73_	26	marker129437	marker130930	58661	5200450	5141790	185
WLG	WLG73_	27	marker130940	marker131924	23369	4064853	4041485	118
WLG	WLG73_	28	marker132164	marker132788	63278	3335996	3272719	72
WLG	WLG73_	28	marker132828	marker133257	3513669	5135965	1622297	54
WLG	WLG73_	34	marker135199	marker135657	223433	3408484	3185052	64
WLG	WLG-P1_	10	marker95709	marker96417	17451817	20120361	2668545	90
WLG	WLG-P1_	13	marker103340	marker104152	1497741	5101734	3603994	87
WLG	WLG-P1_	13	marker104293	marker106777	6961939	17857369	10895431	234
WLG	WLG-P1_	15	marker110815	marker112471	4695594	12597213	7901620	168
WLG	WLG-P1_	17	marker113113	marker114932	60439	6916582	6856144	205
WLG	WLG-P1_	17	marker115349	marker115847	8604171	11002066	2397896	55
WLG	WLG-P1_	18	marker117402	marker118325	7353459	11341803	3988345	100
WLG	WLG-P1_	19	marker118330	marker120598	549775	10434415	9884641	242
WLG	WLG-P1_	20	marker121051	marker123606	2924463	14099085	11174623	244
WLG	WLG-P1_	21	marker123614	marker125186	191737	6672213	6480477	131
WLG	WLG-P1_	23	marker125940	marker127204	1502178	5989648	4487471	174
WLG	WLG-P1_	24	marker127240	marker128807	244049	6326375	6082327	132
WLG	WLG-P1_	25	marker128811	marker129416	29141	2763899	2734759	72
WLG	WLG-P1_	26	marker129437	marker130859	58661	4862190	4803530	174
WLG	WLG-P1_	27	marker130940	marker132157	23369	5204157	5180789	148
WLG	WLG-P1_	28	marker132174	marker132788	63456	3335996	3272541	70
WLG	WLG-P1_	28	marker132834	marker133257	3537186	5135965	1598780	53
WLG	WLG-P2_	11	marker98746	marker99314	17187657	19449881	2262225	50
WLG	WLG-P2_	13	marker103004	marker104152	341824	5101734	4759911	111
WLG	WLG-P2_	13	marker104293	marker106777	6961939	17857369	10895431	234
WLG	WLG-P2_	17	marker113267	marker114181	353251	3969270	3616020	107
WLG	WLG-P2_	17	marker114328	marker115519	4635117	9169939	4534823	124
WLG	WLG-P2_	18	marker115860	marker118325	286789	11341803	11055015	250
WLG	WLG-P2_	19	marker118330	marker120598	549775	10434415	9884641	242
WLG	WLG-P2_	20	marker121376	marker123606	4153867	14099085	9945219	212
WLG	WLG-P2_	23	marker126469	marker127204	3419623	5989648	2570026	113
WLG	WLG-P2_	24	marker127461	marker128807	1090243	6326375	5236133	112
WLG	WLG-P2_	25	marker128811	marker129416	29141	2763899	2734759	72
WLG	WLG-P2_	26	marker129762	marker130930	1447363	5200450	3753088	142
WLG	WLG-P2_	27	marker130940	marker132157	23369	5204157	5180789	148
WLG	WLG-P2_	28	marker132164	marker133257	63278	5135965	5072688	131
WLG	WLG-P2_	34	marker135199	marker135657	223433	3408484	3185052	64
WLG	WLG-P4_	8	marker85214	marker85657	6451690	8569185	2117496	55
WLG	WLG-P4_	13	marker103004	marker104152	341824	5101734	4759911	111
WLG	WLG-P4_	13	marker104293	marker106017	6961939	15193311	8231373	171
WLG	WLG-P4_	13	marker106076	marker106777	15340917	17857369	2516453	60
WLG	WLG-P4_	14	marker109402	marker109989	12440602	15191464	2750863	60
WLG	WLG-P4_	15	marker110897	marker112471	5105573	12597213	7491641	162
WLG	WLG-P4_	17	marker113178	marker114842	132837	6687880	6555044	186
WLG	WLG-P4_	17	marker115349	marker115847	8604171	11002066	2397896	55
WLG	WLG-P4_	18	marker115860	marker116843	286789	4816804	4530016	91
WLG	WLG-P4_	18	marker117413	marker118325	7393520	11341803	3948284	97
WLG	WLG-P4_	19	marker118330	marker120598	549775	10434415	9884641	242
WLG	WLG-P4_	20	marker120602	marker121118	439229	3264960	2825732	58
WLG	WLG-P4_	20	marker121172	marker123606	3505843	14099085	10593243	234
WLG	WLG-P4_	23	marker125940	marker127204	1502178	5989648	4487471	174
WLG	WLG-P4_	24	marker127218	marker128807	176556	6326375	6149820	136
WLG	WLG-P4_	25	marker128811	marker129416	29141	2763899	2734759	72
WLG	WLG-P4_	26	marker129437	marker130923	58661	5160281	5101621	184
WLG	WLG-P4_	27	marker130940	marker132157	23369	5204157	5180789	148
WLG	WLG-P4_	28	marker132164	marker132804	63278	3424406	3361129	73
WLG	WLG-P4_	28	marker132849	marker133257	3571411	5135965	1564555	50
WLG	WLG-P5_	9	marker88726	marker89238	249027	2860280	2611254	55
WLG	WLG-P5_	9	marker91642	marker92934	17320088	23581305	6261218	151
WLG	WLG-P5_	11	marker98746	marker99314	17187657	19449881	2262225	50
WLG	WLG-P5_	13	marker103541	marker104152	2329706	5101734	2772029	58
WLG	WLG-P5_	13	marker104293	marker106777	6961939	17857369	10895431	234
WLG	WLG-P5_	15	marker110815	marker112471	4695594	12597213	7901620	168
WLG	WLG-P5_	17	marker113566	marker115847	1756965	11002066	9245102	256
WLG	WLG-P5_	18	marker115860	marker118325	286789	11341803	11055015	250
WLG	WLG-P5_	19	marker118330	marker120598	549775	10434415	9884641	242
WLG	WLG-P5_	20	marker120614	marker123606	624148	14099085	13474938	295
WLG	WLG-P5_	23	marker125940	marker127204	1502178	5989648	4487471	174
WLG	WLG-P5_	24	marker127218	marker128807	176556	6326375	6149820	136
WLG	WLG-P5_	25	marker128811	marker129416	29141	2763899	2734759	72
WLG	WLG-P5_	26	marker129437	marker130082	58661	2376803	2318143	84
WLG	WLG-P5_	26	marker130352	marker130832	3189182	4720892	1531711	53
WLG	WLG-P5_	27	marker130940	marker131924	23369	4064853	4041485	118
WLG	WLG-P5_	28	marker132828	marker133257	3513669	5135965	1622297	54
WLG	WLG-P5_	34	marker135199	marker135657	223433	3408484	3185052	64
WLT	WLT13_	19	marker118842	marker119426	2917941	5480906	2562966	71
WLT	WLT13_	19	marker119991	marker120499	7701610	9396188	1694579	50
WLT	WLT14_	27	marker130940	marker131417	23369	2153923	2130555	50
WLT	WLT14_	28	marker132164	marker132587	63278	2401967	2338690	51
WLT	WLT15_	9	marker92467	marker92934	22315345	23581305	1265961	64
WLT	WLT15_	13	marker103361	marker104152	1570447	5101734	3531288	81
WLT	WLT15_	17	marker113695	marker114222	2203118	4119149	1916032	62
WLT	WLT15_	18	marker117688	marker118325	8579924	11341803	2761880	63
WLT	WLT15_	19	marker119023	marker119580	3996863	6011701	2014839	58
WLT	WLT15_	20	marker120962	marker121699	2540473	5462033	2921561	75
WLT	WLT17_	7	marker83438	marker83945	33889992	36091832	2201841	50
WLT	WLT17_	10	marker96061	marker96431	18710652	20305167	1594516	50
WLT	WLT17_	20	marker122438	marker123008	9039142	10964688	1925547	59
WLT	WLT19_	13	marker103295	marker104152	1379018	5101734	3722717	93
WLT	WLT19_	17	marker114350	marker114906	4733063	6845512	2112450	63
WLT	WLT19_	17	marker115153	marker115847	7753498	11002066	3248569	73
WLT	WLT19_	19	marker118625	marker119277	1919457	4978825	3059369	82
WLT	WLT19_	20	marker120668	marker121519	1206143	4864929	3658787	91
WLT	WLT19_	26	marker130061	marker130803	2333833	4673476	2339644	89
WLT	WLT19_	28	marker132197	marker132828	420228	3513669	3093442	72
WLT	WLT20_	13	marker103012	marker103711	640841	2960105	2319265	66
WLT	WLT20_	17	marker113178	marker113615	132837	1863746	1730910	50
WLT	WLT20_	17	marker113695	marker114246	2203118	4207153	2004036	68
WLT	WLT20_	17	marker115374	marker115847	8705423	11002066	2296644	50
WLT	WLT20_	18	marker117688	marker118247	8579924	10856172	2276249	50
WLT	WLT20_	20	marker120820	marker121355	1760742	4019486	2258745	52
WLT	WLT20_	20	marker122909	marker123606	10685947	14099085	3413139	70
WLT	WLT20_	23	marker126286	marker126700	2878338	4185776	1307439	60
WLT	WLT20_	24	marker128084	marker128807	3435983	6326375	2890393	58
WLT	WLT28_	9	marker88907	marker89443	1383739	3772603	2388865	61
WLT	WLT28_	10	marker95119	marker95684	14107963	17215897	3107935	74
WLT	WLT28_	12	marker102073	marker102996	15758042	19995016	4236975	88
WLT	WLT28_	13	marker104293	marker105719	6961939	13818619	6856681	139
WLT	WLT28_	20	marker120822	marker121591	1761142	5163842	3402701	74
WLT	WLT28_	21	marker123614	marker124517	191737	3885773	3694037	75
WLT	WLT28_	23	marker125752	marker126233	397325	2808568	2411244	50
WLT	WLT28_	23	marker126686	marker127204	4095277	5989648	1894372	76
WLT	WLT30_	7	marker79112	marker79536	2866601	4924774	2058174	50
WLT	WLT30_	10	marker95960	marker96431	18290268	20305167	2014900	63
WLT	WLT30_	13	marker105112	marker105662	10876114	13449803	2573690	73
WLT	WLT30_	17	marker113848	marker114590	2657908	5602222	2944315	85
WLT	WLT30_	18	marker117636	marker118325	8467513	11341803	2874291	73
WLT	WLT30_	19	marker118965	marker119560	3716226	5941503	2225278	69
WLT	WLT30_	20	marker120602	marker121082	439229	3068427	2629199	56
WLT	WLT30_	21	marker123614	marker124517	191737	3885773	3694037	75
WLT	WLT30_	26	marker130355	marker130888	3193006	4962105	1769100	58
WLT	WLT-A191_	10	marker96019	marker96431	18623011	20305167	1682157	55
WLT	WLT-A191_	12	marker101976	marker102932	15266973	19563302	4296330	87
WLT	WLT-A191_	14	marker107750	marker108507	4463565	7094900	2631336	68
WLT	WLT-A191_	20	marker120602	marker121175	439229	3517429	3078201	67
WLT	WLT-A191_	27	marker130940	marker131791	23369	3625637	3602269	90
WLT	WLT-A191_	28	marker132393	marker132887	1360915	3702159	2341245	55
WLT	WLT-A194_	10	marker95318	marker95911	14879815	18011299	3131485	74
WLT	WLT-A194_	10	marker96019	marker96431	18623011	20305167	1682157	55
WLT	WLT-A194_	18	marker117576	marker118286	8240308	11042076	2801769	70
WLT	WLT-A194_	20	marker120602	marker121000	439229	2707060	2267832	50
WLT	WLT-A194_	23	marker126503	marker126820	3510290	4526608	1016319	55
WLT	WLT-A194_	28	marker132266	marker132788	905847	3335996	2430150	59
RJI	R1_	4	marker64314	marker64756	88314406	90834362	2519957	53
RJI	R1_	9	marker89027	marker89766	2081462	4904568	2823107	83
RJI	R1_	9	marker92207	marker92934	20482283	23581305	3099023	90
RJI	R1_	10	marker94718	marker96431	11276906	20305167	9028262	208
RJI	R1_	13	marker103415	marker104152	1779246	5101734	3322489	70
RJI	R1_	15	marker109992	marker110626	83185	3142833	3059649	62
RJI	R1_	15	marker110951	marker111465	5452450	7519300	2066851	57
RJI	R1_	17	marker113295	marker115131	411737	7737967	7326231	216
RJI	R1_	18	marker116953	marker118325	5262805	11341803	6078999	148
RJI	R1_	19	marker118577	marker120598	1653285	10434415	8781131	216
RJI	R1_	20	marker120820	marker123373	1760742	12700106	10939365	241
RJI	R1_	21	marker123614	marker124545	191737	3926813	3735077	79
RJI	R1_	23	marker125752	marker126504	397325	3541924	3144600	84
RJI	R1_	23	marker126874	marker127204	4733015	5989648	1256634	50
RJI	R1_	24	marker127218	marker128807	176556	6326375	6149820	136
RJI	R1_	26	marker129587	marker130930	795772	5200450	4404679	166
RJI	R1_	27	marker131189	marker132149	1405955	4958561	3552607	121
RJI	R1_	28	marker132164	marker132788	63278	3335996	3272719	72
RJI	R7_	10	marker94864	marker96431	12123720	20305167	8181448	197
RJI	R7_	13	marker103004	marker104152	341824	5101734	4759911	111
RJI	R7_	14	marker106792	marker107750	402812	4463565	4060754	84
RJI	R7_	17	marker113178	marker113893	132837	2839491	2706655	85
RJI	R7_	17	marker114374	marker115649	4849404	9900586	5051183	132
RJI	R7_	18	marker115860	marker117588	286789	8251311	7964523	175
RJI	R7_	19	marker119505	marker120598	5763557	10434415	4670859	110
RJI	R7_	20	marker122417	marker123606	8962025	14099085	5137061	118
RJI	R7_	21	marker123614	marker124552	191737	3952375	3760639	81
RJI	R7_	24	marker127737	marker128807	2120689	6326375	4205687	88
RJI	R7_	26	marker129437	marker130066	58661	2334269	2275609	80
RJI	R7_	26	marker130122	marker130813	2496495	4684364	2187870	82
RJI	R7_	27	marker131076	marker131625	1008737	3024863	2016127	58
RJI	R7_	27	marker131816	marker132157	3670238	5204157	1533920	55
RJI	R8_	9	marker92336	marker92934	21760793	23581305	1820513	75
RJI	R8_	10	marker95658	marker96431	17067845	20305167	3237323	98
RJI	R8_	13	marker103415	marker104152	1779246	5101734	3322489	70
RJI	R8_	13	marker104293	marker105992	6961939	15048437	8086499	169
RJI	R8_	13	marker106076	marker106777	15340917	17857369	2516453	60
RJI	R8_	14	marker106792	marker107488	402812	3417268	3014457	62
RJI	R8_	17	marker114370	marker115131	4835303	7737967	2902665	86
RJI	R8_	18	marker115868	marker116845	717791	4816914	4099124	90
RJI	R8_	18	marker117875	marker118325	9392063	11341803	1949741	53
RJI	R8_	20	marker120602	marker121082	439229	3068427	2629199	56
RJI	R8_	20	marker122821	marker123606	10354732	14099085	3744354	77
RJI	R8_	21	marker123614	marker125186	191737	6672213	6480477	131
RJI	R8_	22	marker125315	marker125738	1927603	4677703	2750101	62
RJI	R8_	26	marker129437	marker130066	58661	2334269	2275609	80
RJI	R8_	26	marker130104	marker130808	2426303	4684142	2257840	83
RJI	R8_	27	marker131189	marker132146	1405955	4958297	3552343	120
RJI	R9_	9	marker88780	marker89766	847027	4904568	4057542	103
RJI	R9_	11	marker98668	marker99314	16505688	19449881	2944194	59
RJI	R9_	13	marker103415	marker104152	1779246	5101734	3322489	70
RJI	R9_	13	marker104939	marker105524	9859291	12929860	3070570	68
RJI	R9_	14	marker106792	marker107750	402812	4463565	4060754	84
RJI	R9_	15	marker110895	marker111995	5105495	9829835	4724341	120
RJI	R9_	17	marker113992	marker114877	3204920	6759432	3554513	98
RJI	R9_	18	marker115860	marker116984	286789	5425639	5138851	112
RJI	R9_	18	marker117656	marker118325	8503162	11341803	2838642	69
RJI	R9_	19	marker119277	marker120598	4978825	10434415	5455591	131
RJI	R9_	20	marker121483	marker123606	4641976	14099085	9457110	198
RJI	R9_	21	marker123614	marker124552	191737	3952375	3760639	81
RJI	R9_	24	marker127218	marker128747	176556	6003739	5827184	135
RJI	R9_	26	marker129587	marker130930	795772	5200450	4404679	166
RJI	R9_	27	marker131189	marker132157	1405955	5204157	3798203	123
RJI	R9_	34	marker135199	marker135657	223433	3408484	3185052	64
RJI	R10_	9	marker89069	marker89577	2226956	4329604	2102649	53
RJI	R10_	10	marker95065	marker96431	13726069	20305167	6579099	174
RJI	R10_	13	marker103415	marker104152	1779246	5101734	3322489	70
RJI	R10_	13	marker104293	marker105992	6961939	15048437	8086499	169
RJI	R10_	13	marker106076	marker106777	15340917	17857369	2516453	60
RJI	R10_	15	marker110551	marker111995	2643027	9829835	7186809	155
RJI	R10_	17	marker114370	marker115565	4835303	9266957	4431655	125
RJI	R10_	20	marker120962	marker121863	2540473	6047934	3507462	94
RJI	R10_	20	marker122438	marker122943	9039142	10775806	1736665	53
RJI	R10_	23	marker126757	marker127204	4315634	5989648	1674015	69
RJI	R10_	24	marker127218	marker128807	176556	6326375	6149820	136
RJI	R10_	25	marker128811	marker129416	29141	2763899	2734759	72
RJI	R10_	26	marker129437	marker130062	58661	2333847	2275187	79
RJI	R10_	26	marker130121	marker130568	2496485	3812460	1315976	58
RJI	R10_	27	marker131471	marker132149	2297466	4958561	2661096	91
RJI	R10_	34	marker135199	marker135657	223433	3408484	3185052	64
RJI	R11_	9	marker89111	marker89942	2356529	6531214	4.17469e+06	91
RJI	R11_	9	marker92129	marker92934	19591175	23581305	3990131	101
RJI	R11_	10	marker95240	marker96431	14572943	20305167	5732225	149
RJI	R11_	13	marker103475	marker104152	2049149	5101734	3052586	66
RJI	R11_	14	marker106792	marker107750	402812	4463565	4060754	84
RJI	R11_	15	marker109992	marker110626	83185	3142833	3059649	62
RJI	R11_	17	marker113178	marker115344	132837	8598610	8465774	242
RJI	R11_	18	marker115860	marker117085	286789	5895319	5608531	118
RJI	R11_	18	marker117523	marker118325	7996029	11341803	3345775	89
RJI	R11_	19	marker119663	marker120598	6360820	10434415	4073596	87
RJI	R11_	20	marker120602	marker121264	439229	3806925	3367697	76
RJI	R11_	21	marker123614	marker125186	191737	6672213	6480477	131
RJI	R11_	23	marker126686	marker127204	4095277	5989648	1894372	76
RJI	R11_	24	marker127218	marker127803	176556	2321470	2144915	58
RJI	R11_	24	marker128018	marker128691	3240377	5792256	2551880	58
RJI	R11_	26	marker129437	marker130930	58661	5200450	5141790	185
RJI	R11_	27	marker130940	marker131730	23369	3474823	3451455	82
RJI	R11_	28	marker132174	marker132788	63456	3335996	3272541	70
RJI	R11_	28	marker132817	marker133257	3454371	5135965	1681595	56
RJI	R11_	34	marker135199	marker135657	223433	3408484	3185052	64
RJI	R13_	9	marker88726	marker89766	249027	4904568	4655542	109
RJI	R13_	10	marker92976	marker93592	884223	3697247	2813025	63
RJI	R13_	10	marker95658	marker96431	17067845	20305167	3237323	98
RJI	R13_	14	marker106792	marker108459	402812	6910243	6507432	144
RJI	R13_	14	marker109406	marker109989	12440667	15191464	2750798	59
RJI	R13_	17	marker113301	marker114157	411989	3895722	3483734	99
RJI	R13_	17	marker114374	marker115153	4849404	7753498	2904095	87
RJI	R13_	18	marker116750	marker117226	4604935	6619272	2014338	56
RJI	R13_	18	marker117688	marker118325	8579924	11341803	2761880	63
RJI	R13_	19	marker119038	marker119595	4151361	6058751	1907391	61
RJI	R13_	20	marker120602	marker122364	439229	8819486	8380258	176
RJI	R13_	20	marker122423	marker123606	8976315	14099085	5122771	115
RJI	R13_	21	marker123614	marker124552	191737	3952375	3760639	81
RJI	R13_	23	marker125875	marker126468	1190405	3412269	2221865	70
RJI	R13_	24	marker127218	marker128807	176556	6326375	6149820	136
RJI	R13_	26	marker129694	marker130759	1165596	4573925	3408330	131
RJI	R13_	28	marker132164	marker133257	63278	5135965	5072688	131
RJI	R14_	13	marker103475	marker104152	2049149	5101734	3052586	66
RJI	R14_	13	marker104293	marker105721	6961939	13818637	6856699	140
RJI	R14_	14	marker106792	marker107750	402812	4463565	4060754	84
RJI	R14_	15	marker109992	marker110626	83185	3142833	3059649	62
RJI	R14_	15	marker111097	marker111998	6067281	9829872	3762592	103
RJI	R14_	17	marker113295	marker113893	411737	2839491	2427755	78
RJI	R14_	17	marker114209	marker115153	4056086	7753498	3697413	110
RJI	R14_	18	marker116750	marker117588	4604935	8251311	3646377	98
RJI	R14_	19	marker119022	marker119595	3996852	6058751	2061900	63
RJI	R14_	19	marker119634	marker120598	6201338	10434415	4233078	92
RJI	R14_	20	marker120602	marker122999	439229	10909463	10470235	241
RJI	R14_	21	marker123614	marker124545	191737	3926813	3735077	79
RJI	R14_	23	marker126600	marker127204	3873848	5989648	2115801	93
RJI	R14_	24	marker127218	marker128807	176556	6326375	6149820	136
RJI	R14_	26	marker129601	marker130930	831542	5200450	4368909	164
RJI	R14_	27	marker131127	marker132157	1248130	5204157	3956028	133
RJI	R14_	34	marker135199	marker135657	223433	3408484	3185052	64
RJI	R16_	8	marker84458	marker85337	3252934	6858736	3605803	87
RJI	R16_	10	marker94864	marker96431	12123720	20305167	8181448	197
RJI	R16_	13	marker104293	marker105782	6961939	13959189	6997251	149
RJI	R16_	14	marker109402	marker109989	12440602	15191464	2750863	60
RJI	R16_	17	marker113295	marker113893	411737	2839491	2427755	78
RJI	R16_	17	marker114378	marker115153	4888949	7753498	2864550	85
RJI	R16_	18	marker116750	marker117226	4604935	6619272	2014338	56
RJI	R16_	19	marker119022	marker119595	3996852	6058751	2061900	63
RJI	R16_	20	marker120602	marker121141	439229	3298400	2859172	60
RJI	R16_	20	marker121483	marker122999	4641976	10909463	6267488	142
RJI	R16_	21	marker123614	marker125186	191737	6672213	6480477	131
RJI	R16_	23	marker125752	marker126468	397325	3412269	3014945	79
RJI	R16_	23	marker126600	marker127204	3873848	5989648	2115801	93
RJI	R16_	24	marker127218	marker127803	176556	2321470	2144915	58
RJI	R16_	24	marker127918	marker128747	2863408	6003739	3140332	72
RJI	R16_	26	marker129601	marker130068	831542	2334376	1502835	60
RJI	R16_	26	marker130122	marker130930	2496495	5200450	2703956	99
RJI	R16_	27	marker130986	marker132157	368629	5204157	4835529	144
RJI	R16_	28	marker132164	marker132828	63278	3513669	3450392	78
RJI	R17_	4	marker64314	marker64756	88314406	90834362	2519957	53
RJI	R17_	10	marker95065	marker96431	13726069	20305167	6579099	174
RJI	R17_	13	marker104293	marker105931	6961939	14847996	7886058	160
RJI	R17_	13	marker106076	marker106777	15340917	17857369	2516453	60
RJI	R17_	14	marker106792	marker107544	402812	3750459	3347648	68
RJI	R17_	17	marker114378	marker115153	4888949	7753498	2864550	85
RJI	R17_	18	marker115860	marker116984	286789	5425639	5138851	112
RJI	R17_	18	marker117656	marker118325	8503162	11341803	2838642	69
RJI	R17_	20	marker120602	marker121264	439229	3806925	3367697	76
RJI	R17_	20	marker121483	marker122999	4641976	10909463	6267488	142
RJI	R17_	22	marker125315	marker125738	1927603	4677703	2750101	62
RJI	R17_	23	marker125752	marker126470	397325	3419655	3022331	81
RJI	R17_	23	marker126678	marker127204	4064134	5989648	1925515	78
RJI	R17_	24	marker127218	marker128807	176556	6326375	6149820	136
RJI	R17_	26	marker129437	marker130357	58661	3193196	3134536	122
RJI	R17_	27	marker131370	marker132146	2006480	4958297	2951818	102
RJI	R17_	34	marker135199	marker135657	223433	3408484	3185052	64
PNP	P1_	13	marker103344	marker104152	1529599	5101734	3572136	84
PNP	P1_	13	marker104293	marker106777	6961939	17857369	10895431	234
PNP	P1_	17	marker113569	marker115847	1756980	11002066	9245087	255
PNP	P1_	18	marker115860	marker118325	286789	11341803	11055015	250
PNP	P1_	19	marker118330	marker120598	549775	10434415	9884641	242
PNP	P1_	20	marker120602	marker123606	439229	14099085	13659857	297
PNP	P1_	21	marker123614	marker125186	191737	6672213	6480477	131
PNP	P1_	23	marker125752	marker127204	397325	5989648	5592324	192
PNP	P1_	24	marker127218	marker128807	176556	6326375	6149820	136
PNP	P1_	25	marker128811	marker129416	29141	2763899	2734759	72
PNP	P1_	26	marker129437	marker130930	58661	5200450	5141790	185
PNP	P1_	27	marker130940	marker132157	23369	5204157	5180789	148
PNP	P1_	28	marker132164	marker132887	63278	3702159	3638882	88
PNP	P1_	34	marker135199	marker135657	223433	3408484	3185052	64
PNP	P3_	13	marker103004	marker104152	341824	5101734	4759911	111
PNP	P3_	13	marker104293	marker106777	6961939	17857369	10895431	234
PNP	P3_	17	marker113569	marker115847	1756980	11002066	9245087	255
PNP	P3_	18	marker115860	marker118325	286789	11341803	11055015	250
PNP	P3_	19	marker118330	marker120598	549775	10434415	9884641	242
PNP	P3_	20	marker120602	marker123606	439229	14099085	13659857	297
PNP	P3_	21	marker123614	marker125186	191737	6672213	6480477	131
PNP	P3_	23	marker125752	marker127204	397325	5989648	5592324	192
PNP	P3_	24	marker127218	marker128807	176556	6326375	6149820	136
PNP	P3_	25	marker128811	marker129416	29141	2763899	2734759	72
PNP	P3_	26	marker129437	marker130930	58661	5200450	5141790	185
PNP	P3_	27	marker131247	marker132157	1618249	5204157	3585909	117
PNP	P3_	28	marker132164	marker132887	63278	3702159	3638882	88
PNP	P3_	34	marker135199	marker135657	223433	3408484	3185052	64
PNP	P4_	13	marker103004	marker104152	341824	5101734	4759911	111
PNP	P4_	13	marker104293	marker106777	6961939	17857369	10895431	234
PNP	P4_	17	marker113566	marker115847	1756965	11002066	9245102	256
PNP	P4_	18	marker115860	marker118325	286789	11341803	11055015	250
PNP	P4_	19	marker118330	marker120598	549775	10434415	9884641	242
PNP	P4_	20	marker120602	marker123606	439229	14099085	13659857	297
PNP	P4_	21	marker123614	marker125186	191737	6672213	6480477	131
PNP	P4_	23	marker125752	marker127204	397325	5989648	5592324	192
PNP	P4_	24	marker127218	marker128807	176556	6326375	6149820	136
PNP	P4_	25	marker128811	marker129416	29141	2763899	2734759	72
PNP	P4_	26	marker129437	marker130930	58661	5200450	5141790	185
PNP	P4_	27	marker130940	marker132157	23369	5204157	5180789	148
PNP	P4_	28	marker132164	marker132887	63278	3702159	3638882	88
PNP	P4_	34	marker135199	marker135657	223433	3408484	3185052	64
PNP	P5_	13	marker103004	marker104152	341824	5101734	4759911	111
PNP	P5_	13	marker104293	marker106777	6961939	17857369	10895431	234
PNP	P5_	17	marker113569	marker115847	1756980	11002066	9245087	255
PNP	P5_	18	marker115860	marker118325	286789	11341803	11055015	250
PNP	P5_	19	marker118330	marker120322	549775	8842565	8.29279e+06	208
PNP	P5_	20	marker120602	marker123606	439229	14099085	13659857	297
PNP	P5_	21	marker123614	marker125186	191737	6672213	6480477	131
PNP	P5_	23	marker125752	marker127204	397325	5989648	5592324	192
PNP	P5_	24	marker127218	marker128807	176556	6326375	6149820	136
PNP	P5_	25	marker128811	marker129416	29141	2763899	2734759	72
PNP	P5_	26	marker129437	marker130930	58661	5200450	5141790	185
PNP	P5_	27	marker131247	marker132157	1618249	5204157	3585909	117
PNP	P5_	28	marker132164	marker133257	63278	5135965	5072688	131
PNP	P5_	34	marker135199	marker135657	223433	3408484	3185052	64
PNP	P6_	13	marker103342	marker104152	1529550	5101734	3572185	85
PNP	P6_	13	marker104293	marker106777	6961939	17857369	10895431	234
PNP	P6_	17	marker113218	marker115847	176364	11002066	10825703	294
PNP	P6_	18	marker115860	marker118325	286789	11341803	11055015	250
PNP	P6_	19	marker118330	marker120322	549775	8842565	8.29279e+06	208
PNP	P6_	20	marker120602	marker123606	439229	14099085	13659857	297
PNP	P6_	21	marker123614	marker125186	191737	6672213	6480477	131
PNP	P6_	23	marker125752	marker127204	397325	5989648	5592324	192
PNP	P6_	24	marker127218	marker128807	176556	6326375	6149820	136
PNP	P6_	25	marker128811	marker129416	29141	2763899	2734759	72
PNP	P6_	26	marker129437	marker130930	58661	5200450	5141790	185
PNP	P6_	27	marker130940	marker132157	23369	5204157	5180789	148
PNP	P6_	28	marker132164	marker133257	63278	5135965	5072688	131
PNP	P6_	34	marker135199	marker135657	223433	3408484	3185052	64
PNP	P7_	13	marker103004	marker104152	341824	5101734	4759911	111
PNP	P7_	13	marker104293	marker106777	6961939	17857369	10895431	234
PNP	P7_	17	marker113368	marker115847	1065010	11002066	9937057	275
PNP	P7_	18	marker115860	marker118325	286789	11341803	11055015	250
PNP	P7_	19	marker118330	marker120598	549775	10434415	9884641	242
PNP	P7_	20	marker120602	marker123606	439229	14099085	13659857	297
PNP	P7_	21	marker123614	marker125186	191737	6672213	6480477	131
PNP	P7_	23	marker125752	marker127204	397325	5989648	5592324	192
PNP	P7_	24	marker127218	marker128807	176556	6326375	6149820	136
PNP	P7_	25	marker128811	marker129416	29141	2763899	2734759	72
PNP	P7_	26	marker129437	marker130930	58661	5200450	5141790	185
PNP	P7_	27	marker130940	marker132157	23369	5204157	5180789	148
PNP	P7_	28	marker132164	marker133257	63278	5135965	5072688	131
PNP	P7_	34	marker135199	marker135657	223433	3408484	3185052	64
PNP	P8_	13	marker103342	marker104152	1529550	5101734	3572185	85
PNP	P8_	13	marker104293	marker106777	6961939	17857369	10895431	234
PNP	P8_	17	marker113569	marker115847	1756980	11002066	9245087	255
PNP	P8_	18	marker115860	marker118325	286789	11341803	11055015	250
PNP	P8_	19	marker118330	marker120322	549775	8842565	8.29279e+06	208
PNP	P8_	20	marker120602	marker123606	439229	14099085	13659857	297
PNP	P8_	21	marker123614	marker125186	191737	6672213	6480477	131
PNP	P8_	23	marker125752	marker127204	397325	5989648	5592324	192
PNP	P8_	24	marker127218	marker128807	176556	6326375	6149820	136
PNP	P8_	25	marker128811	marker129416	29141	2763899	2734759	72
PNP	P8_	26	marker129437	marker130930	58661	5200450	5141790	185
PNP	P8_	27	marker130940	marker132157	23369	5204157	5180789	148
PNP	P8_	28	marker132164	marker133021	63278	4251588	4.18831e+06	104
PNP	P8_	34	marker135199	marker135657	223433	3408484	3185052	64
PNP	P9_	13	marker103344	marker104152	1529599	5101734	3572136	84
PNP	P9_	13	marker104293	marker106777	6961939	17857369	10895431	234
PNP	P9_	17	marker113569	marker115847	1756980	11002066	9245087	255
PNP	P9_	18	marker115860	marker118325	286789	11341803	11055015	250
PNP	P9_	19	marker118330	marker120322	549775	8842565	8.29279e+06	208
PNP	P9_	20	marker120602	marker123606	439229	14099085	13659857	297
PNP	P9_	21	marker123614	marker125186	191737	6672213	6480477	131
PNP	P9_	23	marker125752	marker127204	397325	5989648	5592324	192
PNP	P9_	24	marker127218	marker128807	176556	6326375	6149820	136
PNP	P9_	25	marker128811	marker129416	29141	2763899	2734759	72
PNP	P9_	26	marker129437	marker130930	58661	5200450	5141790	185
PNP	P9_	27	marker130940	marker132157	23369	5204157	5180789	148
PNP	P9_	28	marker132164	marker133257	63278	5135965	5072688	131
PNP	P9_	34	marker135199	marker135657	223433	3408484	3185052	64
PNP	P10_	13	marker103004	marker104152	341824	5101734	4759911	111
PNP	P10_	13	marker104293	marker106777	6961939	17857369	10895431	234
PNP	P10_	17	marker113368	marker115847	1065010	11002066	9937057	275
PNP	P10_	18	marker115860	marker118325	286789	11341803	11055015	250
PNP	P10_	19	marker118330	marker120598	549775	10434415	9884641	242
PNP	P10_	20	marker120602	marker123606	439229	14099085	13659857	297
PNP	P10_	21	marker123614	marker125186	191737	6672213	6480477	131
PNP	P10_	23	marker125752	marker127204	397325	5989648	5592324	192
PNP	P10_	24	marker127218	marker128807	176556	6326375	6149820	136
PNP	P10_	25	marker128811	marker129416	29141	2763899	2734759	72
PNP	P10_	26	marker129437	marker130930	58661	5200450	5141790	185
PNP	P10_	27	marker131236	marker132157	1617772	5204157	3586386	119
PNP	P10_	28	marker132164	marker133257	63278	5135965	5072688	131
PNP	P10_	34	marker135199	marker135657	223433	3408484	3185052	64
PNP	P13_	13	marker103004	marker104152	341824	5101734	4759911	111
PNP	P13_	13	marker104293	marker106777	6961939	17857369	10895431	234
PNP	P13_	17	marker113218	marker115847	176364	11002066	10825703	294
PNP	P13_	18	marker115860	marker118325	286789	11341803	11055015	250
PNP	P13_	19	marker118330	marker120598	549775	10434415	9884641	242
PNP	P13_	20	marker120602	marker123606	439229	14099085	13659857	297
PNP	P13_	21	marker123614	marker125186	191737	6672213	6480477	131
PNP	P13_	23	marker125752	marker127204	397325	5989648	5592324	192
PNP	P13_	24	marker127218	marker128807	176556	6326375	6149820	136
PNP	P13_	25	marker128811	marker129416	29141	2763899	2734759	72
PNP	P13_	26	marker129437	marker130930	58661	5200450	5141790	185
PNP	P13_	27	marker131247	marker132157	1618249	5204157	3585909	117
PNP	P13_	28	marker132164	marker132817	63278	3454371	3391094	76
PNP	P13_	34	marker135199	marker135657	223433	3408484	3185052	64
PNP	P16_	13	marker103004	marker104152	341824	5101734	4759911	111
PNP	P16_	13	marker104293	marker106777	6961939	17857369	10895431	234
PNP	P16_	17	marker113368	marker115847	1065010	11002066	9937057	275
PNP	P16_	18	marker115860	marker118325	286789	11341803	11055015	250
PNP	P16_	19	marker118330	marker120598	549775	10434415	9884641	242
PNP	P16_	20	marker120602	marker123606	439229	14099085	13659857	297
PNP	P16_	21	marker123614	marker125186	191737	6672213	6480477	131
PNP	P16_	23	marker125752	marker127204	397325	5989648	5592324	192
PNP	P16_	24	marker127218	marker128807	176556	6326375	6149820	136
PNP	P16_	25	marker128811	marker129416	29141	2763899	2734759	72
PNP	P16_	26	marker129437	marker130930	58661	5200450	5141790	185
PNP	P16_	27	marker130940	marker132157	23369	5204157	5180789	148
PNP	P16_	28	marker132164	marker132817	63278	3454371	3391094	76
PNP	P16_	28	marker132848	marker133257	3571393	5135965	1564573	51
PNP	P16_	34	marker135199	marker135657	223433	3408484	3185052	64
WPR	WPR1_	2	marker22896	marker23333	162182	2707325	2545144	57
WPR	WPR1_	3	marker52206	marker52867	104325657	107121190	2795534	66
WPR	WPR1_	8	marker84353	marker85156	2594003	6086430	3492428	78
WPR	WPR1_	13	marker103004	marker103542	341824	2329753	1987930	55
WPR	WPR1_	13	marker105960	marker106777	14948731	17857369	2908639	70
WPR	WPR1_	18	marker117116	marker117829	6107588	9303126	3195539	74
WPR	WPR1_	22	marker125363	marker125731	2647956	4659922	2011967	54
WPR	WPR1_	24	marker127218	marker127739	176556	2120694	1944139	50
WPR	WPR2_	9	marker89191	marker89911	2607485	5778570	3171086	74
WPR	WPR2_	13	marker105619	marker106777	13198083	17857369	4659287	108
WPR	WPR2_	18	marker117659	marker118246	8523665	10856166	2332502	54
WPR	WPR2_	20	marker120964	marker121598	2540604	5173532	2632929	65
WPR	WPR2_	20	marker122643	marker123392	9720740	12725475	3004736	72
WPR	WPR2_	21	marker123614	marker124631	191737	4317555	4.12582e+06	84
WPR	WPR2_	23	marker126033	marker126660	1720159	4029649	2309491	78
WPR	WPR2_	27	marker131268	marker132144	1662436	4958172	3295737	107
WPR	WPR2_	28	marker132762	marker133153	3202850	4727202	1524353	50
WPR	WPR4_	10	marker94883	marker95366	12258913	15191549	2932637	63
WPR	WPR4_	10	marker95507	marker96380	16362805	19843376	3480572	104
WPR	WPR4_	13	marker103004	marker103717	341824	2974487	2632664	73
WPR	WPR4_	17	marker115233	marker115847	8135697	11002066	2866370	65
WPR	WPR4_	20	marker122823	marker123606	10361832	14099085	3737254	75
WPR	WPR4_	24	marker127498	marker128807	1146069	6326375	5180307	108
WPR	WPR6_	8	marker84824	marker85351	4887224	7007205	2119982	57
WPR	WPR6_	13	marker105783	marker106777	13959207	17857369	3898163	85
WPR	WPR6_	17	marker113295	marker114544	411737	5453717	5041981	150
WPR	WPR6_	18	marker117656	marker118325	8503162	11341803	2838642	69
WPR	WPR6_	19	marker118605	marker118996	1748568	3925413	2176846	50
WPR	WPR6_	24	marker127218	marker127918	176556	2863408	2686853	64
WPR	WPR7_	17	marker115212	marker115847	8052316	11002066	2949751	70
WPR	WPR7_	19	marker119901	marker120598	7364956	10434415	3069460	73
WPR	WPR7_	20	marker120602	marker121011	439229	2731875	2292647	52
WPR	WPR7_	20	marker122409	marker122943	8935627	10775806	1840180	59
WPR	WPR7_	21	marker123614	marker124290	191737	2891635	2699899	55
WPR	WPR7_	24	marker127218	marker127767	176556	2218580	2042025	54
WPR	WPR9_	7	marker83437	marker83945	33841615	36091832	2250218	51
WPR	WPR9_	9	marker92210	marker92934	20512995	23581305	3068311	89
WPR	WPR9_	13	marker106017	marker106777	15193311	17857369	2664059	64
WPR	WPR9_	14	marker107689	marker108500	4226898	7055901	2829004	70
WPR	WPR9_	18	marker117636	marker118261	8467513	10916044	2448532	61
WPR	WPR9_	20	marker121615	marker122655	5285515	9735310	4449796	92
WPR	WPR9_	20	marker122802	marker123606	10222003	14099085	3877083	79
WPR	WPR9_	23	marker126078	marker126739	2085187	4274045	2188859	89
WPR	WPR10_	2	marker22896	marker23333	162182	2707325	2545144	57
WPR	WPR10_	3	marker52206	marker52867	104325657	107121190	2795534	66
WPR	WPR10_	8	marker85058	marker85530	5811522	7712984	1901463	53
WPR	WPR10_	10	marker95555	marker96342	16481477	19665075	3183599	90
WPR	WPR10_	13	marker105992	marker106777	15048437	17857369	2808933	66
WPR	WPR10_	22	marker125357	marker125731	2530557	4659922	2129366	55
WPR	WPR10_	24	marker127218	marker127739	176556	2120694	1944139	50
WPR	WPR12_	2	marker22896	marker23281	162182	2326354	2164173	51
WPR	WPR12_	13	marker105395	marker106777	12175558	17857369	5681812	150
WPR	WPR12_	17	marker114556	marker115058	5508586	7449968	1941383	58
WPR	WPR14_	18	marker117472	marker118277	7610812	10980056	3369245	82
WPR	WPR14_	23	marker126776	marker127204	4401684	5989648	1587965	67
WPR	WPR14_	26	marker129437	marker129969	58661	2111498	2.05284e+06	67
WPR	WPR14_	28	marker132164	marker132656	63278	2673730	2610453	59
WPR	WPR15_	10	marker95106	marker95492	13985096	16314772	2329677	54
WPR	WPR15_	17	marker114113	marker114592	3826977	5602297	1775321	59
WPR	WPR15_	18	marker117588	marker118246	8251311	10856166	2604856	62
WPR	WPR15_	19	marker118330	marker118855	549775	2925043	2375269	60
WPR	WPR15_	20	marker122132	marker122933	8167130	10746644	2579515	85
WPR	WPR16_	9	marker89128	marker89830	2363728	5138808	2775081	83
WPR	WPR16_	9	marker92286	marker92934	21401732	23581305	2179574	84
WPR	WPR16_	27	marker131272	marker131791	1662500	3625637	1963138	51
WPR	WPR20_	10	marker95480	marker95922	16307118	18077736	1770619	54
WPR	WPR20_	13	marker103386	marker104072	1672710	4638238	2965529	65
WPR	WPR20_	13	marker105619	marker106584	13198083	16988674	3790592	90
WPR	WPR20_	14	marker106792	marker107661	402812	4156981	3754170	77
WPR	WPR20_	19	marker119426	marker120150	5480906	8268114	2787209	63
WPR	WPR20_	20	marker122214	marker122844	8366751	10492301	2125551	62
WPR	WPR20_	23	marker125967	marker126656	1639132	4027230	2388099	87
1 First SNP in the ROH segment.
2 Last SNP in the ROH segment.
3 Map position (bp) of the first SNP in the ROH segment based on the reference sequence GCF_016699485.2.
4 Map position (bp) of the last SNP in the ROH segment based on the reference sequence GCF_016699485.2.
5 Size (bp) of ROH segment.
6 Number of SNP present in a ROH segment

## Sheet: Table S5
Table S5. Result of OutFLANK program analysis.
Marker	FST1	q-values2	pvalues3	pvaluesRightTail4	OutlierFlag5
marker6	0.536672	1	0.786176	0.393088	FALSE
marker8	0.121132	NA	NA	NA	FALSE
marker9	0.377125	1	0.594801	0.7026	FALSE
marker11	0.0402059	NA	NA	NA	FALSE
marker116	0.258216	1	0.251811	0.874095	FALSE
marker118	0.294339	1	0.373627	0.813187	FALSE
marker201	-0.00549958	NA	NA	NA	FALSE
marker202	0.286293	NA	NA	NA	FALSE
marker208	0.0196283	NA	NA	NA	FALSE
marker209	0.373853	1	0.586246	0.706877	FALSE
marker215	0.0854635	NA	NA	NA	FALSE
marker216	0.499978	1	0.887974	0.443987	FALSE
marker238	-0.00549958	NA	NA	NA	FALSE
marker241	0.423291	1	0.794615	0.602692	FALSE
marker269	0.43298	1	0.840401	0.579799	FALSE
marker287	0.0846213	NA	NA	NA	FALSE
marker314	0.43185	1	0.860434	0.569783	FALSE
marker328	0.0438971	NA	NA	NA	FALSE
marker333	0.481188	1	0.993691	0.496845	FALSE
marker334	0.292439	1	0.40919	0.795405	FALSE
marker337	0.591977	1	0.598517	0.299258	FALSE
marker338	0.181546	NA	NA	NA	FALSE
marker341	0.0566525	NA	NA	NA	FALSE
marker342	0.188593	NA	NA	NA	FALSE
marker367	0.482094	1	0.961302	0.480651	FALSE
marker368	0.0206496	NA	NA	NA	FALSE
marker392	0.533446	1	0.763202	0.381601	FALSE
marker403	0.0694506	NA	NA	NA	FALSE
marker404	0.296695	1	0.340514	0.829743	FALSE
marker415	0.301043	1	0.352017	0.823992	FALSE
marker463	0.0245066	NA	NA	NA	FALSE
marker464	0.483885	1	0.97599	0.487995	FALSE
marker465	0.166004	1	0.0543209	0.97284	FALSE
marker466	0.468054	1	0.941864	0.529068	FALSE
marker477	0.0969793	NA	NA	NA	FALSE
marker478	0.356915	1	0.547216	0.726392	FALSE
marker502	-0.0165267	NA	NA	NA	FALSE
marker516	0.46525	1	0.98587	0.507065	FALSE
marker517	0.0187783	NA	NA	NA	FALSE
marker525	0.0590113	NA	NA	NA	FALSE
marker526	0.439788	1	0.847999	0.576001	FALSE
marker533	0.0629162	NA	NA	NA	FALSE
marker569	0.595599	1	0.585518	0.292759	FALSE
marker584	0.385217	1	0.628609	0.685695	FALSE
marker585	-0.00549958	NA	NA	NA	FALSE
marker588	-0.00707888	NA	NA	NA	FALSE
marker594	0.0531008	NA	NA	NA	FALSE
marker598	0.438053	1	0.874113	0.562944	FALSE
marker612	0.567938	1	0.662505	0.331253	FALSE
marker620	0.567527	1	0.675219	0.337609	FALSE
marker625	0.280253	1	0.254504	0.872748	FALSE
marker633	0.310211	1	0.429282	0.785359	FALSE
marker637	0.412265	1	0.735271	0.632364	FALSE
marker638	0.132389	NA	NA	NA	FALSE
marker651	0.129053	NA	NA	NA	FALSE
marker657	0.277811	1	0.266248	0.866876	FALSE
marker658	0.496634	1	0.914357	0.457178	FALSE
marker669	0.0140607	NA	NA	NA	FALSE
marker671	0.560478	1	0.682175	0.341088	FALSE
marker672	0.147789	NA	NA	NA	FALSE
marker712	0.214167	1	0.149949	0.925025	FALSE
marker720	0.647749	1	0.453844	0.226922	FALSE
marker725	0.326709	1	0.441728	0.779136	FALSE
marker759	0.397336	1	0.687746	0.656127	FALSE
marker807	0.578195	1	0.639314	0.319657	FALSE
marker809	0.806666	1	0.185291	0.0926457	FALSE
marker884	0.0984318	NA	NA	NA	FALSE
marker886	0.104892	NA	NA	NA	FALSE
marker889	0.619687	1	0.519428	0.259714	FALSE
marker900	0.202582	1	0.10313	0.948435	FALSE
marker902	0.360619	1	0.574783	0.712608	FALSE
marker914	0.546213	1	0.748104	0.374052	FALSE
marker924	0.423241	1	0.807827	0.596087	FALSE
marker928	0.0275901	NA	NA	NA	FALSE
marker939	0.0622089	NA	NA	NA	FALSE
marker1007	0.223244	NA	NA	NA	FALSE
marker1008	0.290566	1	0.28477	0.857615	FALSE
marker1043	0.470684	1	0.956462	0.478231	FALSE
marker1050	-0.00983927	NA	NA	NA	FALSE
marker1078	0.459936	1	0.921848	0.539076	FALSE
marker1079	0.167973	1	0.0450926	0.977454	FALSE
marker1080	0.302516	1	0.35492	0.82254	FALSE
marker1082	0.169587	1	0.0615756	0.969212	FALSE
marker1083	0.384267	1	0.650115	0.674942	FALSE
marker1085	0.431558	1	0.833942	0.583029	FALSE
marker1101	0.746467	1	0.267729	0.133865	FALSE
marker1106	0.306475	1	0.37238	0.81381	FALSE
marker1114	0.583647	1	0.631629	0.315814	FALSE
marker1137	0.0246071	NA	NA	NA	FALSE
marker1171	0.0583428	NA	NA	NA	FALSE
marker1173	0.667096	1	0.407519	0.203759	FALSE
marker1187	0.414345	1	0.783773	0.608113	FALSE
marker1217	-0.00549958	NA	NA	NA	FALSE
marker1218	-0.00937525	NA	NA	NA	FALSE
marker1242	0.378492	1	0.604722	0.697639	FALSE
marker1243	0.193769	NA	NA	NA	FALSE
marker1246	0.527167	1	0.836612	0.418306	FALSE
marker1263	0.714152	1	0.323531	0.161765	FALSE
marker1266	0.0936844	NA	NA	NA	FALSE
marker1267	0.125787	NA	NA	NA	FALSE
marker1268	0.0344538	NA	NA	NA	FALSE
marker1285	0.0686244	NA	NA	NA	FALSE
marker1291	-0.00937525	NA	NA	NA	FALSE
marker1368	0.647573	1	0.462087	0.231043	FALSE
marker1375	0.564662	1	0.684183	0.342092	FALSE
marker1378	0.548707	1	0.730412	0.365206	FALSE
marker1381	0.0358072	NA	NA	NA	FALSE
marker1399	0.706869	1	0.323261	0.16163	FALSE
marker1430	0.307541	1	0.392093	0.803954	FALSE
marker1447	0.442931	1	0.862889	0.568555	FALSE
marker1474	0.643773	1	0.461098	0.230549	FALSE
marker1506	0.58669	1	0.607518	0.303759	FALSE
marker1516	0.794407	1	0.195942	0.0979708	FALSE
marker1521	0.0533082	NA	NA	NA	FALSE
marker1565	0.118858	NA	NA	NA	FALSE
marker1587	0.0392512	NA	NA	NA	FALSE
marker1588	0.696286	1	0.349905	0.174953	FALSE
marker1603	0.528641	1	0.850336	0.425168	FALSE
marker1630	-0.0013968	NA	NA	NA	FALSE
marker1677	0.682058	1	0.380194	0.190097	FALSE
marker1707	0.506296	1	0.894091	0.447046	FALSE
marker1715	0.319992	NA	NA	NA	FALSE
marker1761	0.460237	1	0.976851	0.511574	FALSE
marker1765	0.605357	1	0.561755	0.280877	FALSE
marker1768	0.147972	NA	NA	NA	FALSE
marker1772	0.73711	1	0.270857	0.135429	FALSE
marker1827	0.208703	1	0.097739	0.95113	FALSE
marker1833	0.672406	1	0.396679	0.198339	FALSE
marker1836	0.730746	1	0.291218	0.145609	FALSE
marker1839	0.315227	NA	NA	NA	FALSE
marker1841	0.718026	1	0.317389	0.158694	FALSE
marker1846	0.811378	1	0.179444	0.089722	FALSE
marker1865	0.0323615	NA	NA	NA	FALSE
marker1867	0.519366	1	0.845589	0.422794	FALSE
marker1877	0.00456486	NA	NA	NA	FALSE
marker1879	0.176067	NA	NA	NA	FALSE
marker1901	0.779659	1	0.216696	0.108348	FALSE
marker1909	0.369022	1	0.583898	0.708051	FALSE
marker1910	0.197526	NA	NA	NA	FALSE
marker1925	0.591009	1	0.609919	0.304959	FALSE
marker1926	0.633434	1	0.480883	0.240442	FALSE
marker1936	0.559588	1	0.705083	0.352542	FALSE
marker1937	0.0725209	NA	NA	NA	FALSE
marker1938	-0.00549958	NA	NA	NA	FALSE
marker2065	0.368442	1	0.602481	0.69876	FALSE
marker2072	0.0402059	NA	NA	NA	FALSE
marker2086	0.559279	1	0.717496	0.358748	FALSE
marker2087	0.186179	NA	NA	NA	FALSE
marker2088	0.480668	1	0.983396	0.491698	FALSE
marker2090	-0.00798456	NA	NA	NA	FALSE
marker2140	0.48514	1	0.985903	0.492952	FALSE
marker2151	0.466535	1	0.941812	0.529094	FALSE
marker2153	0.252153	1	0.178839	0.91058	FALSE
marker2156	0.240151	NA	NA	NA	FALSE
marker2158	0.453909	1	0.9101	0.54495	FALSE
marker2169	0.0419633	NA	NA	NA	FALSE
marker2170	0.911173	1	0.0946792	0.0473396	FALSE
marker2175	0.350319	1	0.492857	0.753571	FALSE
marker2179	0.645189	1	0.472974	0.236487	FALSE
marker2182	0.441181	1	0.833241	0.58338	FALSE
marker2184	0.223953	NA	NA	NA	FALSE
marker2209	0.532107	1	0.796725	0.398363	FALSE
marker2222	0.527382	1	0.811987	0.405993	FALSE
marker2277	0.821432	1	0.16888	0.08444	FALSE
marker2279	0.047748	NA	NA	NA	FALSE
marker2287	0.605409	1	0.564422	0.282211	FALSE
marker2288	0.0324812	NA	NA	NA	FALSE
marker2332	0.272187	NA	NA	NA	FALSE
marker2363	0.519911	1	0.846699	0.423349	FALSE
marker2382	0.734791	1	0.284245	0.142123	FALSE
marker2396	0.0372788	NA	NA	NA	FALSE
marker2397	0.288937	1	0.307735	0.846132	FALSE
marker2399	-0.0150596	NA	NA	NA	FALSE
marker2439	0.604631	1	0.568499	0.284249	FALSE
marker2442	0.0855007	NA	NA	NA	FALSE
marker2453	0.0854139	NA	NA	NA	FALSE
marker2507	-0.0181051	NA	NA	NA	FALSE
marker2540	0.22963	NA	NA	NA	FALSE
marker2564	0.54785	1	0.743174	0.371587	FALSE
marker2623	0.29736	1	0.320819	0.83959	FALSE
marker2633	0.534646	1	0.798983	0.399492	FALSE
marker2661	0.254325	1	0.197177	0.901412	FALSE
marker2678	0.563819	1	0.709967	0.354984	FALSE
marker2697	0.506109	1	0.910257	0.455129	FALSE
marker2704	0.481273	NA	NA	NA	FALSE
marker2718	0.146635	1	0.0365788	0.981711	FALSE
marker2724	-0.00597855	NA	NA	NA	FALSE
marker2725	0.231646	NA	NA	NA	FALSE
marker2726	-0.000922637	NA	NA	NA	FALSE
marker2729	0.578684	1	0.657222	0.328611	FALSE
marker2731	0.610188	1	0.556947	0.278474	FALSE
marker2763	0.575549	1	0.653722	0.326861	FALSE
marker2776	0.0388054	NA	NA	NA	FALSE
marker2781	0.537061	1	0.788768	0.394384	FALSE
marker2784	0.437157	1	0.848693	0.575654	FALSE
marker2786	0.48012	1	0.998314	0.500843	FALSE
marker2812	0.186378	NA	NA	NA	FALSE
marker2817	0.497841	1	0.888739	0.44437	FALSE
marker2835	0.0590113	NA	NA	NA	FALSE
marker2836	0.0602413	NA	NA	NA	FALSE
marker2846	0.608348	1	0.571209	0.285605	FALSE
marker2854	0.646918	1	0.459389	0.229695	FALSE
marker2870	0.456596	1	0.942093	0.528954	FALSE
marker2871	0.353635	NA	NA	NA	FALSE
marker2890	0.0358072	NA	NA	NA	FALSE
marker2911	0.202954	NA	NA	NA	FALSE
marker2935	0.603283	1	0.575996	0.287998	FALSE
marker2937	0.212605	NA	NA	NA	FALSE
marker2943	0.291496	1	0.315329	0.842336	FALSE
marker2945	0.495359	1	0.935372	0.467686	FALSE
marker2954	0.44063	1	0.866371	0.566815	FALSE
marker2955	0.315793	1	0.385317	0.807342	FALSE
marker2956	0.0790196	NA	NA	NA	FALSE
marker2978	0.00161593	NA	NA	NA	FALSE
marker3005	0.0103296	NA	NA	NA	FALSE
marker3007	0.222792	NA	NA	NA	FALSE
marker3019	0.423448	1	0.747278	0.626361	FALSE
marker3022	0.0472101	NA	NA	NA	FALSE
marker3024	0.251889	NA	NA	NA	FALSE
marker3044	0.0850216	NA	NA	NA	FALSE
marker3046	0.131682	NA	NA	NA	FALSE
marker3050	0.325617	1	0.415223	0.792388	FALSE
marker3060	0.340782	1	0.446141	0.776929	FALSE
marker3064	0.715149	1	0.322601	0.1613	FALSE
marker3067	0.247464	1	0.21614	0.89193	FALSE
marker3103	0.454528	1	0.922241	0.53888	FALSE
marker3131	0.338603	1	0.442626	0.778687	FALSE
marker3133	0.323675	1	0.414253	0.792873	FALSE
marker3173	0.428985	1	0.81991	0.590045	FALSE
marker3200	0.577661	1	0.646447	0.323224	FALSE
marker3225	0.117767	NA	NA	NA	FALSE
marker3227	0.549594	1	0.746187	0.373093	FALSE
marker3233	0.237553	1	0.163384	0.918308	FALSE
marker3236	0.116339	NA	NA	NA	FALSE
marker3248	0.578523	1	0.641061	0.32053	FALSE
marker3259	0.184213	NA	NA	NA	FALSE
marker3268	0.0294683	NA	NA	NA	FALSE
marker3284	0.0742344	NA	NA	NA	FALSE
marker3286	0.536835	1	0.780953	0.390476	FALSE
marker3318	0.740029	1	0.281654	0.140827	FALSE
marker3323	-0.0121406	NA	NA	NA	FALSE
marker3382	0.211064	NA	NA	NA	FALSE
marker3387	0.173585	NA	NA	NA	FALSE
marker3390	0.522276	1	0.853717	0.426859	FALSE
marker3409	0.216247	1	0.129302	0.935349	FALSE
marker3428	0.510324	1	0.90151	0.450755	FALSE
marker3452	0.630204	1	0.50817	0.254085	FALSE
marker3458	0.799154	1	0.191697	0.0958485	FALSE
marker3499	-0.0013968	NA	NA	NA	FALSE
marker3505	0.114953	NA	NA	NA	FALSE
marker3512	0.574052	1	0.657271	0.328636	FALSE
marker3558	0.0140701	NA	NA	NA	FALSE
marker3569	0.385401	1	0.644459	0.677771	FALSE
marker3593	0.113181	NA	NA	NA	FALSE
marker3607	0.597182	1	0.592707	0.296353	FALSE
marker3615	0.392487	1	0.652171	0.673915	FALSE
marker3619	0.453128	1	0.896024	0.551988	FALSE
marker3620	0.455509	1	0.909643	0.545178	FALSE
marker3626	0.0358072	NA	NA	NA	FALSE
marker3627	0.260081	1	0.209585	0.895207	FALSE
marker3664	0.195393	1	0.0698983	0.965051	FALSE
marker3665	0.66197	1	0.428314	0.214157	FALSE
marker3685	0.30936	1	0.330217	0.834891	FALSE
marker3693	0.666081	1	0.421629	0.210814	FALSE
marker3718	0.0299158	NA	NA	NA	FALSE
marker3727	0.20109	1	0.0979132	0.951043	FALSE
marker3742	0.0342579	1	0.000107801	0.999946	FALSE
marker3750	0.576816	1	0.666269	0.333134	FALSE
marker3751	0.239202	NA	NA	NA	FALSE
marker3771	0.209938	1	0.103778	0.948111	FALSE
marker3776	0.564414	1	0.711167	0.355583	FALSE
marker3785	0.539733	1	0.767116	0.383558	FALSE
marker3822	0.675659	1	0.392421	0.196211	FALSE
marker3829	0.0859331	NA	NA	NA	FALSE
marker3840	0.670918	1	0.404003	0.202002	FALSE
marker3848	0.606799	1	0.558438	0.279219	FALSE
marker3849	0.120204	NA	NA	NA	FALSE
marker3867	0.735821	1	0.284083	0.142042	FALSE
marker3872	0.488778	1	0.936545	0.468273	FALSE
marker3873	0.721164	1	0.305195	0.152597	FALSE
marker3898	-0.0190975	NA	NA	NA	FALSE
marker3924	0.788803	1	0.207503	0.103752	FALSE
marker3925	0.674351	1	0.395811	0.197906	FALSE
marker3936	0.584102	1	0.672106	0.336053	FALSE
marker3966	0.478551	1	0.98681	0.493405	FALSE
marker3967	0.716774	1	0.317205	0.158603	FALSE
marker3975	0.304301	NA	NA	NA	FALSE
marker3978	0.591163	1	0.616323	0.308162	FALSE
marker3983	-0.00549958	NA	NA	NA	FALSE
marker3984	0.242243	1	0.182049	0.908975	FALSE
marker4033	0.702695	1	0.338601	0.1693	FALSE
marker4037	0.549765	1	0.746858	0.373429	FALSE
marker4038	0.0764383	NA	NA	NA	FALSE
marker4045	0.692317	1	0.359508	0.179754	FALSE
marker4081	0.665503	1	0.430764	0.215382	FALSE
marker4082	0.0887949	NA	NA	NA	FALSE
marker4108	0.0257404	NA	NA	NA	FALSE
marker4159	0.293689	1	0.327489	0.836255	FALSE
marker4162	0.548111	1	0.746321	0.373161	FALSE
marker4168	0.749738	1	0.254891	0.127445	FALSE
marker4174	0.726002	1	0.29993	0.149965	FALSE
marker4190	0.256689	1	0.203615	0.898192	FALSE
marker4206	0.1733	1	0.0594143	0.970293	FALSE
marker4284	0.168303	1	0.0559989	0.972001	FALSE
marker4286	0.303751	1	0.356483	0.821759	FALSE
marker4293	0.610208	1	0.558283	0.279141	FALSE
marker4304	-0.0078927	NA	NA	NA	FALSE
marker4308	0.314894	NA	NA	NA	FALSE
marker4309	0.40716	1	0.734835	0.632583	FALSE
marker4339	0.599303	1	0.582307	0.291153	FALSE
marker4350	0.106079	NA	NA	NA	FALSE
marker4353	0.212313	1	0.118613	0.940694	FALSE
marker4355	0.0605661	NA	NA	NA	FALSE
marker4361	0.168411	NA	NA	NA	FALSE
marker4364	1	1	0.0507048	0.0253524	FALSE
marker4369	0.0976898	NA	NA	NA	FALSE
marker4396	0.619089	1	0.520159	0.260079	FALSE
marker4421	0.455791	1	0.92679	0.536605	FALSE
marker4431	0.583812	1	0.609214	0.304607	FALSE
marker4452	0.544927	1	0.761282	0.380641	FALSE
marker4465	0.433909	NA	NA	NA	FALSE
marker4467	0.591968	1	0.6031	0.30155	FALSE
marker4468	0.172887	NA	NA	NA	FALSE
marker4484	0.626539	1	0.504428	0.252214	FALSE
marker4495	0.456666	1	0.969456	0.515272	FALSE
marker4496	0.355351	NA	NA	NA	FALSE
marker4498	0.714631	1	0.319482	0.159741	FALSE
marker4515	-0.0185997	NA	NA	NA	FALSE
marker4559	0.218987	1	0.145977	0.927011	FALSE
marker4560	0.497886	1	0.931854	0.465927	FALSE
marker4561	0.0799221	NA	NA	NA	FALSE
marker4573	0.346843	1	0.498404	0.750798	FALSE
marker4597	0.211853	NA	NA	NA	FALSE
marker4605	0.619677	1	0.521495	0.260747	FALSE
marker4606	0.589339	1	0.614965	0.307482	FALSE
marker4649	0.500962	1	0.889484	0.444742	FALSE
marker4666	0.417898	1	0.727038	0.636481	FALSE
marker4680	0.182658	1	0.087113	0.956443	FALSE
marker4683	0.474155	1	0.986403	0.493201	FALSE
marker4685	0.1047	NA	NA	NA	FALSE
marker4703	0.175037	1	0.0682938	0.965853	FALSE
marker4741	0.0483473	NA	NA	NA	FALSE
marker4744	0.130104	NA	NA	NA	FALSE
marker4745	0.175867	NA	NA	NA	FALSE
marker4747	0.0272513	NA	NA	NA	FALSE
marker4749	0.284122	1	0.254899	0.87255	FALSE
marker4758	0.459601	1	0.934078	0.532961	FALSE
marker4761	0.0530533	NA	NA	NA	FALSE
marker4787	0.551763	1	0.743828	0.371914	FALSE
marker4792	0.61893	1	0.531025	0.265513	FALSE
marker4794	0.140372	NA	NA	NA	FALSE
marker4830	0.286117	1	0.292157	0.853921	FALSE
marker4835	0.443888	1	0.866152	0.566924	FALSE
marker4864	0.264744	1	0.222797	0.888601	FALSE
marker4869	0.648431	1	0.450866	0.225433	FALSE
marker4878	0.0303801	NA	NA	NA	FALSE
marker4882	0.0112646	NA	NA	NA	FALSE
marker4883	0.25069	1	0.176264	0.911868	FALSE
marker4925	0.263089	NA	NA	NA	FALSE
marker4926	0.510547	1	0.857429	0.428715	FALSE
marker4928	0.297377	1	0.331325	0.834337	FALSE
marker4932	0.0722474	NA	NA	NA	FALSE
marker4977	0.219171	1	0.127908	0.936046	FALSE
marker4991	0.0854759	NA	NA	NA	FALSE
marker5001	0.236161	NA	NA	NA	FALSE
marker5017	0.111438	NA	NA	NA	FALSE
marker5018	0.485739	1	0.952796	0.476398	FALSE
marker5019	0.329744	1	0.460899	0.76955	FALSE
marker5021	0.0792542	NA	NA	NA	FALSE
marker5039	0.480644	1	0.976716	0.488358	FALSE
marker5041	0.268219	1	0.231872	0.884064	FALSE
marker5068	0.466798	1	0.963518	0.518241	FALSE
marker5072	0.696026	1	0.353904	0.176952	FALSE
marker5123	0.190305	NA	NA	NA	FALSE
marker5136	0.165384	1	0.0427666	0.978617	FALSE
marker5146	0.557221	1	0.71484	0.35742	FALSE
marker5149	0.0303636	NA	NA	NA	FALSE
marker5164	0.680775	1	0.384745	0.192372	FALSE
marker5168	0.860605	1	0.130504	0.065252	FALSE
marker5177	0.179517	NA	NA	NA	FALSE
marker5181	-0.000922637	NA	NA	NA	FALSE
marker5197	0.465606	1	0.969907	0.515046	FALSE
marker5208	0.298951	1	0.314291	0.842855	FALSE
marker5211	0.522538	1	0.838498	0.419249	FALSE
marker5231	0.617506	1	0.544441	0.272221	FALSE
marker5233	0.674648	1	0.39408	0.19704	FALSE
marker5234	0.0285322	NA	NA	NA	FALSE
marker5272	0.503873	1	0.89797	0.448985	FALSE
marker5304	0.208062	NA	NA	NA	FALSE
marker5305	0.312943	1	0.413585	0.793208	FALSE
marker5309	0.638205	1	0.485514	0.242757	FALSE
marker5318	0.0995495	NA	NA	NA	FALSE
marker5326	0.668961	1	0.425061	0.21253	FALSE
marker5353	0.475198	1	0.973235	0.513382	FALSE
marker5358	0.0461228	NA	NA	NA	FALSE
marker5359	0.684543	1	0.379347	0.189674	FALSE
marker5383	0.471163	1	0.947063	0.526469	FALSE
marker5406	0.0592531	NA	NA	NA	FALSE
marker5408	0.110493	NA	NA	NA	FALSE
marker5412	0.111489	NA	NA	NA	FALSE
marker5413	0.201918	1	0.0956854	0.952157	FALSE
marker5415	0.167486	1	0.056209	0.971896	FALSE
marker5421	0.179517	NA	NA	NA	FALSE
marker5478	0.0303636	NA	NA	NA	FALSE
marker5481	0.224817	1	0.160897	0.919552	FALSE
marker5482	0.621653	1	0.501486	0.250743	FALSE
marker5519	0.464888	1	0.962789	0.518605	FALSE
marker5556	0.57683	1	0.668442	0.334221	FALSE
marker5557	0.496704	1	0.93192	0.46596	FALSE
marker5570	0.435825	1	0.818265	0.590867	FALSE
marker5572	0.322495	NA	NA	NA	FALSE
marker5586	0.175895	1	0.0468866	0.976557	FALSE
marker5590	0.0559554	NA	NA	NA	FALSE
marker5591	0.0294499	NA	NA	NA	FALSE
marker5592	0.220437	1	0.106228	0.946886	FALSE
marker5611	0.698434	1	0.348778	0.174389	FALSE
marker5667	0.0402059	NA	NA	NA	FALSE
marker5699	0.642852	1	0.470672	0.235336	FALSE
marker5708	0.131682	NA	NA	NA	FALSE
marker5763	0.0341744	NA	NA	NA	FALSE
marker5764	0.0402059	NA	NA	NA	FALSE
marker5765	0.24692	NA	NA	NA	FALSE
marker5774	0.434561	1	0.841631	0.579185	FALSE
marker5800	0.22888	NA	NA	NA	FALSE
marker5802	0.266513	NA	NA	NA	FALSE
marker5803	0.141068	NA	NA	NA	FALSE
marker5829	0.548118	1	0.748133	0.374066	FALSE
marker5835	0.499973	1	0.903826	0.451913	FALSE
marker5865	0.211948	1	0.130203	0.934899	FALSE
marker5867	0.634404	1	0.486816	0.243408	FALSE
marker5880	0.0493217	NA	NA	NA	FALSE
marker5882	0.396093	1	0.654373	0.672813	FALSE
marker5897	0.460254	1	0.925349	0.537326	FALSE
marker5900	0.550074	1	0.758672	0.379336	FALSE
marker5914	0.141416	1	0.0300226	0.984989	FALSE
marker5919	0.255444	1	0.211477	0.894261	FALSE
marker5920	0.236919	1	0.15793	0.921035	FALSE
marker5948	0.511586	1	0.870673	0.435337	FALSE
marker5952	0.546198	1	0.734544	0.367272	FALSE
marker5953	0.569667	1	0.65852	0.32926	FALSE
marker5954	0.492433	1	0.940751	0.470375	FALSE
marker6010	0.154471	NA	NA	NA	FALSE
marker6013	0.315873	1	0.363742	0.818129	FALSE
marker6015	0.443096	1	0.85716	0.57142	FALSE
marker6056	0.420914	1	0.766109	0.616945	FALSE
marker6070	0.420994	1	0.768109	0.615946	FALSE
marker6081	0.574218	1	0.678895	0.339447	FALSE
marker6088	0.550966	1	0.737003	0.368501	FALSE
marker6090	0.195219	1	0.0935853	0.953207	FALSE
marker6091	0.0706186	NA	NA	NA	FALSE
marker6113	0.257989	1	0.223276	0.888362	FALSE
marker6114	0.34505	1	0.487901	0.756049	FALSE
marker6124	0.688959	1	0.372141	0.18607	FALSE
marker6142	0.494941	1	0.94403	0.472015	FALSE
marker6143	0.698225	1	0.357014	0.178507	FALSE
marker6155	0.122361	NA	NA	NA	FALSE
marker6157	0.336457	1	0.421271	0.789365	FALSE
marker6177	0.0517575	NA	NA	NA	FALSE
marker6179	-0.0108976	NA	NA	NA	FALSE
marker6184	0.390924	1	0.694525	0.652738	FALSE
marker6206	0.227071	NA	NA	NA	FALSE
marker6213	-0.0078927	NA	NA	NA	FALSE
marker6226	0.00456486	NA	NA	NA	FALSE
marker6229	0.413119	1	0.755881	0.62206	FALSE
marker6236	0.131682	NA	NA	NA	FALSE
marker6239	0.111438	NA	NA	NA	FALSE
marker6241	0.461415	1	0.946564	0.526718	FALSE
marker6266	0.292678	1	0.338568	0.830716	FALSE
marker6268	0.570239	1	0.698563	0.349281	FALSE
marker6280	0.486291	1	0.9662	0.4831	FALSE
marker6299	0.544299	1	0.762114	0.381057	FALSE
marker6391	0.124005	NA	NA	NA	FALSE
marker6392	0.689666	1	0.366284	0.183142	FALSE
marker6393	0.177452	NA	NA	NA	FALSE
marker6399	0.426454	1	0.79201	0.603995	FALSE
marker6405	0.285396	1	0.298145	0.850927	FALSE
marker6414	0.466471	1	0.967532	0.516234	FALSE
marker6415	0.577681	1	0.658144	0.329072	FALSE
marker6419	0.395667	NA	NA	NA	FALSE
marker6447	0.0303636	NA	NA	NA	FALSE
marker6460	0.683336	1	0.378868	0.189434	FALSE
marker6466	0.509761	1	0.88274	0.44137	FALSE
marker6472	0.209636	1	0.103296	0.948352	FALSE
marker6482	0.109614	1	0.01541	0.992295	FALSE
marker6485	0.223244	NA	NA	NA	FALSE
marker6495	0.716745	1	0.321447	0.160724	FALSE
marker6508	0.605498	1	0.58756	0.29378	FALSE
marker6526	0.469019	1	0.974988	0.512506	FALSE
marker6630	-0.0196076	NA	NA	NA	FALSE
marker6634	0.406534	1	0.745243	0.627379	FALSE
marker6637	0.669674	1	0.414379	0.20719	FALSE
marker6647	0.796392	1	0.196348	0.0981738	FALSE
marker6648	0.138145	NA	NA	NA	FALSE
marker6667	0.557913	1	0.722885	0.361442	FALSE
marker6676	0.308968	1	0.379557	0.810221	FALSE
marker6704	0.515869	1	0.846386	0.423193	FALSE
marker6707	-0.00513326	NA	NA	NA	FALSE
marker6712	0.631402	1	0.501797	0.250898	FALSE
marker6717	0.555134	1	0.722754	0.361377	FALSE
marker6729	0.600868	1	0.587239	0.29362	FALSE
marker6731	0.7301	1	0.294405	0.147203	FALSE
marker6749	0.394067	1	0.672851	0.663575	FALSE
marker6754	0.430263	1	0.784404	0.607798	FALSE
marker6758	0.0859331	NA	NA	NA	FALSE
marker6762	0.594379	1	0.596273	0.298137	FALSE
marker6766	0.191044	NA	NA	NA	FALSE
marker6777	-0.0163114	NA	NA	NA	FALSE
marker6778	0.572584	1	0.6672	0.3336	FALSE
marker6779	0.723127	1	0.300874	0.150437	FALSE
marker6789	0.540017	1	0.780074	0.390037	FALSE
marker6799	0.777457	1	0.222855	0.111427	FALSE
marker6824	0.00409531	NA	NA	NA	FALSE
marker6827	0.800027	1	0.192535	0.0962675	FALSE
marker6828	0.131222	NA	NA	NA	FALSE
marker6829	0.030989	NA	NA	NA	FALSE
marker6830	0.632012	1	0.495081	0.24754	FALSE
marker6831	-0.0013968	NA	NA	NA	FALSE
marker6833	0.471235	1	0.960677	0.519662	FALSE
marker6839	0.651874	1	0.440437	0.220219	FALSE
marker6846	0.531839	1	0.80057	0.400285	FALSE
marker6848	0.0943121	1	0.00693828	0.996531	FALSE
marker6853	0.0850593	NA	NA	NA	FALSE
marker6887	-0.00747194	NA	NA	NA	FALSE
marker6913	-0.000922637	NA	NA	NA	FALSE
marker6929	0.657724	1	0.436881	0.21844	FALSE
marker6930	0.336748	1	0.43331	0.783345	FALSE
marker6935	0.480698	NA	NA	NA	FALSE
marker6957	0.0605661	NA	NA	NA	FALSE
marker6984	0.236311	1	0.158514	0.920743	FALSE
marker7015	0.615122	1	0.533449	0.266724	FALSE
marker7019	0.984338	1	0.0566364	0.0283182	FALSE
marker7021	0.712402	1	0.318032	0.159016	FALSE
marker7025	0.222684	NA	NA	NA	FALSE
marker7048	0.592534	1	0.597927	0.298963	FALSE
marker7050	0.406612	1	0.730596	0.634702	FALSE
marker7052	0.0294822	NA	NA	NA	FALSE
marker7077	0.160421	NA	NA	NA	FALSE
marker7082	0.481067	1	0.956498	0.478249	FALSE
marker7083	0.102933	NA	NA	NA	FALSE
marker7108	0.548039	1	0.746024	0.373012	FALSE
marker7144	0.359457	1	0.557562	0.721219	FALSE
marker7150	0.57143	1	0.663672	0.331836	FALSE
marker7190	0.299812	NA	NA	NA	FALSE
marker7217	0.377958	1	0.597953	0.701024	FALSE
marker7250	0.547897	1	0.758978	0.379489	FALSE
marker7351	-0.00549958	NA	NA	NA	FALSE
marker7352	0.404838	1	0.684992	0.657504	FALSE
marker7358	0.222125	NA	NA	NA	FALSE
marker7366	0.502713	1	0.889902	0.444951	FALSE
marker7379	0.201603	NA	NA	NA	FALSE
marker7394	0.332024	1	0.425166	0.787417	FALSE
marker7400	0.293192	1	0.32284	0.83858	FALSE
marker7402	0.501159	1	0.910137	0.455068	FALSE
marker7406	0.299423	1	0.313341	0.84333	FALSE
marker7409	0.21656	NA	NA	NA	FALSE
marker7437	0.132717	NA	NA	NA	FALSE
marker7439	0.19066	NA	NA	NA	FALSE
marker7443	0.235809	1	0.167861	0.91607	FALSE
marker7444	0.50013	1	0.918677	0.459339	FALSE
marker7449	0.423847	NA	NA	NA	FALSE
marker7471	0.443119	1	0.892434	0.553783	FALSE
marker7473	0.113605	NA	NA	NA	FALSE
marker7484	0.446643	1	0.90141	0.549295	FALSE
marker7489	0.121299	1	0.0324107	0.983795	FALSE
marker7490	0.576098	1	0.635036	0.317518	FALSE
marker7492	0.159913	NA	NA	NA	FALSE
marker7509	0.286982	1	0.315153	0.842424	FALSE
marker7515	0.101131	NA	NA	NA	FALSE
marker7532	0.291304	1	0.313314	0.843343	FALSE
marker7537	0.624611	1	0.495872	0.247936	FALSE
marker7601	0.00833933	NA	NA	NA	FALSE
marker7639	0.543304	1	0.741763	0.370882	FALSE
marker7645	0.051795	NA	NA	NA	FALSE
marker7655	0.56132	1	0.711643	0.355821	FALSE
marker7657	0.101509	NA	NA	NA	FALSE
marker7658	0.383556	1	0.637085	0.681457	FALSE
marker7659	0.0402059	NA	NA	NA	FALSE
marker7680	-0.0181051	NA	NA	NA	FALSE
marker7702	0.167577	NA	NA	NA	FALSE
marker7714	0.627159	1	0.513949	0.256975	FALSE
marker7719	0.647668	1	0.465149	0.232575	FALSE
marker7745	0.0324812	NA	NA	NA	FALSE
marker7756	0.303999	NA	NA	NA	FALSE
marker7783	0.271294	NA	NA	NA	FALSE
marker7785	0.0929636	NA	NA	NA	FALSE
marker7804	0.192045	NA	NA	NA	FALSE
marker7805	0.238135	1	0.176899	0.911551	FALSE
marker7833	0.0402059	NA	NA	NA	FALSE
marker7834	0.300296	NA	NA	NA	FALSE
marker7835	0.171975	NA	NA	NA	FALSE
marker7840	0.65501	1	0.434296	0.217148	FALSE
marker7861	0.487247	1	0.94671	0.473355	FALSE
marker7863	0.803895	1	0.183562	0.0917812	FALSE
marker7970	0.284832	1	0.289951	0.855025	FALSE
marker7972	0.470102	1	0.959774	0.520113	FALSE
marker7973	0.296448	1	0.290873	0.854564	FALSE
marker7983	0.39404	1	0.68331	0.658345	FALSE
marker8006	0.0602413	NA	NA	NA	FALSE
marker8059	0.370181	1	0.595718	0.702141	FALSE
marker8064	0.133825	NA	NA	NA	FALSE
marker8065	0.266624	1	0.240757	0.879621	FALSE
marker8086	-0.0103483	NA	NA	NA	FALSE
marker8106	0.607435	1	0.576034	0.288017	FALSE
marker8117	0.299812	NA	NA	NA	FALSE
marker8124	0.295824	1	0.324678	0.837661	FALSE
marker8126	0.527346	1	0.812822	0.406411	FALSE
marker8136	-0.00307106	NA	NA	NA	FALSE
marker8138	0.301567	1	0.380397	0.809801	FALSE
marker8142	0.310918	1	0.4033	0.79835	FALSE
marker8174	0.606558	1	0.574086	0.287043	FALSE
marker8188	0.523475	1	0.843016	0.421508	FALSE
marker8195	0.641469	1	0.457357	0.228678	FALSE
marker8206	0.553971	NA	NA	NA	FALSE
marker8210	0.0484441	NA	NA	NA	FALSE
marker8242	0.0859331	NA	NA	NA	FALSE
marker8257	0.177532	NA	NA	NA	FALSE
marker8300	0.816656	1	0.175213	0.0876066	FALSE
marker8316	0.084456	NA	NA	NA	FALSE
marker8338	0.557252	1	0.679314	0.339657	FALSE
marker8373	0.170528	NA	NA	NA	FALSE
marker8390	-0.00646761	NA	NA	NA	FALSE
marker8391	0.197927	NA	NA	NA	FALSE
marker8392	0.150933	NA	NA	NA	FALSE
marker8407	0.560497	1	0.703546	0.351773	FALSE
marker8409	0.0397061	NA	NA	NA	FALSE
marker8422	0.339421	1	0.502718	0.748641	FALSE
marker8425	0.636814	1	0.471105	0.235553	FALSE
marker8433	0.567732	1	0.682574	0.341287	FALSE
marker8446	0.217898	1	0.137402	0.931299	FALSE
marker8474	0.697912	1	0.349445	0.174723	FALSE
marker8478	0.559956	1	0.705582	0.352791	FALSE
marker8479	0.0859331	NA	NA	NA	FALSE
marker8486	0.456714	1	0.919972	0.540014	FALSE
marker8500	0.232567	1	0.191201	0.904399	FALSE
marker8542	-0.00549958	NA	NA	NA	FALSE
marker8544	0.132389	NA	NA	NA	FALSE
marker8553	0.192854	1	0.0909012	0.954549	FALSE
marker8567	0.62959	1	0.509719	0.254859	FALSE
marker8571	0.0509954	NA	NA	NA	FALSE
marker8587	0.374531	1	0.636467	0.681766	FALSE
marker8605	0.581645	1	0.636422	0.318211	FALSE
marker8607	0.453862	1	0.907428	0.546286	FALSE
marker8608	0.244127	NA	NA	NA	FALSE
marker8621	0.607819	1	0.548627	0.274314	FALSE
marker8635	0.10831	NA	NA	NA	FALSE
marker8669	0.401451	1	0.693189	0.653405	FALSE
marker8704	0.574395	1	0.65917	0.329585	FALSE
marker8712	0.65147	1	0.451506	0.225753	FALSE
marker8714	0.440586	1	0.833924	0.583038	FALSE
marker8715	0.58139	1	0.640546	0.320273	FALSE
marker8716	0.325371	1	0.445166	0.777417	FALSE
marker8724	0.383153	1	0.600099	0.69995	FALSE
marker8726	0.0437093	NA	NA	NA	FALSE
marker8731	0.517515	1	0.859779	0.42989	FALSE
marker8736	0.201919	NA	NA	NA	FALSE
marker8737	0.0488689	NA	NA	NA	FALSE
marker8738	0.469124	1	0.933493	0.533254	FALSE
marker8740	0.565118	NA	NA	NA	FALSE
marker8755	0.640361	1	0.480891	0.240446	FALSE
marker8765	0.443199	1	0.870435	0.564783	FALSE
marker8771	0.175132	NA	NA	NA	FALSE
marker8772	0.493042	1	0.962813	0.481407	FALSE
marker8783	0.528522	1	0.815551	0.407776	FALSE
marker8860	0.501668	1	0.908743	0.454372	FALSE
marker8868	0.0670359	NA	NA	NA	FALSE
marker8870	0.0615194	1	0.00209035	0.998955	FALSE
marker8879	0.0854635	NA	NA	NA	FALSE
marker8880	0.397881	1	0.721936	0.639032	FALSE
marker8884	0.42197	1	0.851833	0.574084	FALSE
marker8885	-0.00549958	NA	NA	NA	FALSE
marker8897	0.306232	1	0.372426	0.813787	FALSE
marker8928	0.0275855	NA	NA	NA	FALSE
marker8930	0.291092	1	0.289963	0.855018	FALSE
marker8940	0.329223	1	0.430963	0.784518	FALSE
marker8952	-0.00161439	NA	NA	NA	FALSE
marker8995	0.280821	1	0.255391	0.872305	FALSE
marker8999	0.531684	1	0.810099	0.405049	FALSE
marker9021	0.168654	NA	NA	NA	FALSE
marker9024	0.830933	1	0.155116	0.0775578	FALSE
marker9027	0.162436	1	0.0435115	0.978244	FALSE
marker9061	0.452842	1	0.922145	0.538928	FALSE
marker9062	0.131674	NA	NA	NA	FALSE
marker9065	0.248718	1	0.191787	0.904106	FALSE
marker9151	0.676513	1	0.393564	0.196782	FALSE
marker9156	0.552661	1	0.743391	0.371695	FALSE
marker9157	0.212519	1	0.125328	0.937336	FALSE
marker9170	0.713522	1	0.315074	0.157537	FALSE
marker9184	0.554126	1	0.740485	0.370242	FALSE
marker9186	0.15941	1	0.0507802	0.97461	FALSE
marker9187	0.42854	1	0.825518	0.587241	FALSE
marker9228	0.147481	NA	NA	NA	FALSE
marker9235	0.811708	1	0.18037	0.0901852	FALSE
marker9251	0.0859331	NA	NA	NA	FALSE
marker9256	0.131682	NA	NA	NA	FALSE
marker9257	0.197689	NA	NA	NA	FALSE
marker9258	0.0303636	NA	NA	NA	FALSE
marker9259	0.145767	1	0.0279059	0.986047	FALSE
marker9260	0.0735591	NA	NA	NA	FALSE
marker9278	0.0187176	NA	NA	NA	FALSE
marker9280	0.368263	1	0.548281	0.72586	FALSE
marker9324	0.259209	1	0.170133	0.914933	FALSE
marker9332	0.546775	1	0.754729	0.377364	FALSE
marker9351	-0.00746943	NA	NA	NA	FALSE
marker9368	0.881867	1	0.114364	0.0571819	FALSE
marker9372	0.61914	1	0.54359	0.271795	FALSE
marker9378	0.424703	1	0.797556	0.601222	FALSE
marker9379	0.197689	NA	NA	NA	FALSE
marker9382	0.218069	NA	NA	NA	FALSE
marker9384	0.126747	NA	NA	NA	FALSE
marker9393	0.573872	1	0.652602	0.326301	FALSE
marker9407	0.456171	1	0.924307	0.537846	FALSE
marker9420	0.611192	1	0.554001	0.277001	FALSE
marker9425	0.015062	NA	NA	NA	FALSE
marker9431	0.317787	1	0.366138	0.816931	FALSE
marker9432	0.550781	NA	NA	NA	FALSE
marker9434	0.142678	NA	NA	NA	FALSE
marker9450	0.0608856	NA	NA	NA	FALSE
marker9452	0.114209	1	0.01105	0.994475	FALSE
marker9453	0.510336	1	0.877098	0.438549	FALSE
marker9455	0.204482	NA	NA	NA	FALSE
marker9456	0.0654547	NA	NA	NA	FALSE
marker9458	0.285713	1	0.242589	0.878705	FALSE
marker9487	0.532051	1	0.798607	0.399303	FALSE
marker9505	0.197689	NA	NA	NA	FALSE
marker9513	0.378495	NA	NA	NA	FALSE
marker9525	0.0593431	NA	NA	NA	FALSE
marker9526	-0.00646761	NA	NA	NA	FALSE
marker9542	0.484887	1	0.940429	0.470215	FALSE
marker9560	0.60271	1	0.594387	0.297194	FALSE
marker9562	0.509009	1	0.89386	0.44693	FALSE
marker9564	0.284459	1	0.26613	0.866935	FALSE
marker9565	0.00244835	NA	NA	NA	FALSE
marker9567	-0.00549958	NA	NA	NA	FALSE
marker9597	0.226334	NA	NA	NA	FALSE
marker9603	0.165489	NA	NA	NA	FALSE
marker9631	0.47266	1	0.917839	0.45892	FALSE
marker9634	0.588224	1	0.567232	0.283616	FALSE
marker9649	0.305867	1	0.356963	0.821518	FALSE
marker9651	0.481187	1	0.9978	0.4989	FALSE
marker9660	0.0984318	NA	NA	NA	FALSE
marker9680	0.132202	NA	NA	NA	FALSE
marker9681	0.157413	1	0.0583868	0.970807	FALSE
marker9686	0.757116	1	0.249158	0.124579	FALSE
marker9687	0.184702	1	0.073959	0.96302	FALSE
marker9688	0.316783	1	0.411991	0.794004	FALSE
marker9698	0.0735591	NA	NA	NA	FALSE
marker9699	0.0605661	NA	NA	NA	FALSE
marker9705	0.285555	1	0.278627	0.860686	FALSE
marker9733	0.0402059	NA	NA	NA	FALSE
marker9771	0.516777	1	0.841338	0.420669	FALSE
marker9772	0.40663	NA	NA	NA	FALSE
marker9775	0.531467	1	0.823135	0.411568	FALSE
marker9776	0.0929636	NA	NA	NA	FALSE
marker9778	0.0402059	NA	NA	NA	FALSE
marker9807	0.269673	1	0.240685	0.879657	FALSE
marker9826	0.174516	1	0.0554885	0.972256	FALSE
marker9829	0.344037	1	0.497321	0.751339	FALSE
marker9854	0.614491	1	0.53609	0.268045	FALSE
marker9866	0.0353183	NA	NA	NA	FALSE
marker9868	0.331351	1	0.437876	0.781062	FALSE
marker9869	0.0602413	NA	NA	NA	FALSE
marker9871	0.473477	1	0.990825	0.504587	FALSE
marker9941	0.446127	1	0.888836	0.555582	FALSE
marker9943	0.0124361	NA	NA	NA	FALSE
marker9944	0.49211	1	0.953654	0.476827	FALSE
marker9964	0.197689	NA	NA	NA	FALSE
marker9973	0.0493217	NA	NA	NA	FALSE
marker10008	0.54488	1	0.747156	0.373578	FALSE
marker10048	0.0239764	NA	NA	NA	FALSE
marker10050	0.327722	1	0.437424	0.781288	FALSE
marker10053	0.778506	1	0.219163	0.109582	FALSE
marker10058	0.199745	NA	NA	NA	FALSE
marker10059	0.0397606	NA	NA	NA	FALSE
marker10062	0.621467	1	0.534881	0.26744	FALSE
marker10074	0.62353	1	0.511776	0.255888	FALSE
marker10081	0.0605661	NA	NA	NA	FALSE
marker10091	0.348712	1	0.486356	0.756822	FALSE
marker10107	0.239202	NA	NA	NA	FALSE
marker10109	0.699111	1	0.355059	0.177529	FALSE
marker10117	-0.00549958	NA	NA	NA	FALSE
marker10133	0.408586	1	0.70663	0.646685	FALSE
marker10150	0.411106	1	0.739972	0.630014	FALSE
marker10154	0.273689	NA	NA	NA	FALSE
marker10168	0.374726	1	0.58937	0.705315	FALSE
marker10169	0.015062	NA	NA	NA	FALSE
marker10186	0.0371795	NA	NA	NA	FALSE
marker10193	0.0493217	NA	NA	NA	FALSE
marker10198	0.111438	NA	NA	NA	FALSE
marker10216	0.112267	NA	NA	NA	FALSE
marker10219	0.692629	1	0.364736	0.182368	FALSE
marker10226	0.365381	1	0.555649	0.722176	FALSE
marker10256	0.458564	1	0.898938	0.550531	FALSE
marker10257	0.0275576	NA	NA	NA	FALSE
marker10264	0.0217417	NA	NA	NA	FALSE
marker10282	0.395108	1	0.628775	0.685612	FALSE
marker10284	0.0784201	NA	NA	NA	FALSE
marker10287	0.35503	1	0.533703	0.733149	FALSE
marker10309	0.440018	1	0.851634	0.574183	FALSE
marker10324	0.330361	1	0.430941	0.78453	FALSE
marker10327	0.440195	1	0.863035	0.568483	FALSE
marker10329	0.13246	1	0.0254574	0.987271	FALSE
marker10330	0.349388	1	0.518311	0.740844	FALSE
marker10339	0.289289	NA	NA	NA	FALSE
marker10346	0.0303636	NA	NA	NA	FALSE
marker10347	0.286887	1	0.287466	0.856267	FALSE
marker10358	0.0505143	NA	NA	NA	FALSE
marker10359	0.688658	1	0.361663	0.180832	FALSE
marker10362	0.357279	1	0.542027	0.728987	FALSE
marker10364	0.105979	NA	NA	NA	FALSE
marker10366	0.222988	1	0.137768	0.931116	FALSE
marker10389	0.226039	NA	NA	NA	FALSE
marker10421	0.345301	1	0.492921	0.75354	FALSE
marker10437	0.0944067	NA	NA	NA	FALSE
marker10438	0.451829	1	0.920871	0.539565	FALSE
marker10440	-0.00338892	NA	NA	NA	FALSE
marker10454	0.342628	1	0.477702	0.761149	FALSE
marker10456	0.325465	1	0.394416	0.802792	FALSE
marker10457	0.185455	NA	NA	NA	FALSE
marker10458	0.106079	NA	NA	NA	FALSE
marker10482	0.291196	NA	NA	NA	FALSE
marker10488	0.438794	1	0.884615	0.557692	FALSE
marker10490	0.181546	NA	NA	NA	FALSE
marker10527	0.366491	1	0.568821	0.71559	FALSE
marker10562	0.797997	1	0.195764	0.0978818	FALSE
marker10564	0.699603	1	0.355776	0.177888	FALSE
marker10567	0.867287	1	0.124454	0.062227	FALSE
marker10679	0.272187	NA	NA	NA	FALSE
marker10692	0.209076	1	0.110464	0.944768	FALSE
marker10694	0.00244835	NA	NA	NA	FALSE
marker10699	0.596345	1	0.603889	0.301944	FALSE
marker10722	0.424355	1	0.774723	0.612639	FALSE
marker10746	0.0636446	NA	NA	NA	FALSE
marker10748	0.440665	1	0.878157	0.560921	FALSE
marker10804	0.438954	1	0.854767	0.572617	FALSE
marker10805	-0.000922637	NA	NA	NA	FALSE
marker10846	0.358821	1	0.548215	0.725893	FALSE
marker10848	0.147996	1	0.0467332	0.976633	FALSE
marker10865	0.80772	1	0.180524	0.0902619	FALSE
marker10905	0.321212	NA	NA	NA	FALSE
marker10920	0.498463	1	0.913186	0.456593	FALSE
marker10921	0.439678	1	0.881477	0.559261	FALSE
marker10924	0.770013	1	0.234417	0.117208	FALSE
marker10940	0.559887	1	0.701487	0.350744	FALSE
marker10943	0.063563	NA	NA	NA	FALSE
marker10977	0.0303636	NA	NA	NA	FALSE
marker10993	0.481727	1	0.983769	0.491885	FALSE
marker11002	0.878958	1	0.116222	0.0581108	FALSE
marker11014	0.314651	1	0.356808	0.821596	FALSE
marker11023	0.382983	1	0.623523	0.688238	FALSE
marker11024	-0.00598237	NA	NA	NA	FALSE
marker11027	0.396389	NA	NA	NA	FALSE
marker11028	0.160674	1	0.0382252	0.980887	FALSE
marker11029	0.0590113	NA	NA	NA	FALSE
marker11032	0.07518	NA	NA	NA	FALSE
marker11033	0.660694	1	0.429148	0.214574	FALSE
marker11039	0.242398	1	0.16089	0.919555	FALSE
marker11040	0.0992057	NA	NA	NA	FALSE
marker11126	0.519705	1	0.877248	0.438624	FALSE
marker11145	0.367345	NA	NA	NA	FALSE
marker11148	0.120852	NA	NA	NA	FALSE
marker11166	0.559807	1	0.721321	0.36066	FALSE
marker11200	0.562621	1	0.714502	0.357251	FALSE
marker11268	0.333533	1	0.453813	0.773093	FALSE
marker11289	0.0843799	NA	NA	NA	FALSE
marker11293	0.640072	1	0.487525	0.243763	FALSE
marker11294	0.125925	NA	NA	NA	FALSE
marker11316	0.344256	NA	NA	NA	FALSE
marker11323	0.170206	1	0.0539288	0.973036	FALSE
marker11336	-0.0110045	NA	NA	NA	FALSE
marker11339	0.279325	1	0.277127	0.861437	FALSE
marker11347	0.350142	1	0.51016	0.74492	FALSE
marker11359	0.00409531	NA	NA	NA	FALSE
marker11361	0.495723	1	0.960276	0.480138	FALSE
marker11385	0.58103	1	0.649759	0.324879	FALSE
marker11401	0.46329	1	0.958351	0.520824	FALSE
marker11424	0.49512	1	0.951274	0.475637	FALSE
marker11468	0.0541285	NA	NA	NA	FALSE
marker11473	0.128712	NA	NA	NA	FALSE
marker11504	0.451418	1	0.893833	0.553083	FALSE
marker11506	0.147431	1	0.0339576	0.983021	FALSE
marker11508	-0.00139724	NA	NA	NA	FALSE
marker11509	0.34145	1	0.493775	0.753112	FALSE
marker11523	0.449844	1	0.896436	0.551782	FALSE
marker11536	0.446578	1	0.858142	0.570929	FALSE
marker11583	0.44318	1	0.868036	0.565982	FALSE
marker11584	0.386048	1	0.650047	0.674977	FALSE
marker11629	0.24692	NA	NA	NA	FALSE
marker11631	-0.00287574	NA	NA	NA	FALSE
marker11675	0.64743	1	0.450929	0.225464	FALSE
marker11687	0.553985	1	0.716585	0.358292	FALSE
marker11705	0.643461	1	0.465794	0.232897	FALSE
marker11727	-0.0170931	NA	NA	NA	FALSE
marker11739	0.164081	1	0.0485851	0.975707	FALSE
marker11751	0.447866	1	0.886635	0.556682	FALSE
marker11778	0.278195	NA	NA	NA	FALSE
marker11781	0.110109	NA	NA	NA	FALSE
marker11789	-0.00549958	NA	NA	NA	FALSE
marker11793	0.520928	1	0.843854	0.421927	FALSE
marker11795	0.473385	1	0.972264	0.513868	FALSE
marker11818	0.470746	1	0.971944	0.514028	FALSE
marker11820	0.221521	NA	NA	NA	FALSE
marker11840	0.448407	1	0.900704	0.549648	FALSE
marker11849	0.299066	NA	NA	NA	FALSE
marker11850	0.177452	NA	NA	NA	FALSE
marker11854	0.435844	1	0.832864	0.583568	FALSE
marker11856	0.48607	NA	NA	NA	FALSE
marker11884	0.80907	1	0.180038	0.0900189	FALSE
marker11885	0.48389	1	0.976332	0.488166	FALSE
marker11890	0.0402059	NA	NA	NA	FALSE
marker11929	0.432251	1	0.81579	0.592105	FALSE
marker11932	0.22458	1	0.140996	0.929502	FALSE
marker11956	0.457783	1	0.924487	0.537756	FALSE
marker11971	0.247632	NA	NA	NA	FALSE
marker11989	-0.0121717	NA	NA	NA	FALSE
marker12011	0.0299158	NA	NA	NA	FALSE
marker12025	0.0576354	NA	NA	NA	FALSE
marker12026	0.295931	1	0.316725	0.841637	FALSE
marker12044	0.691638	1	0.360882	0.180441	FALSE
marker12069	0.299291	1	0.319302	0.840349	FALSE
marker12071	0.594585	1	0.608939	0.30447	FALSE
marker12077	0.520629	1	0.821587	0.410793	FALSE
marker12095	0.490929	1	0.970756	0.485378	FALSE
marker12096	0.0196283	NA	NA	NA	FALSE
marker12099	0.179517	NA	NA	NA	FALSE
marker12115	0.0491939	NA	NA	NA	FALSE
marker12116	0.622566	1	0.530487	0.265243	FALSE
marker12129	0.600079	1	0.594019	0.29701	FALSE
marker12163	0.143916	NA	NA	NA	FALSE
marker12182	0.419643	1	0.788767	0.605617	FALSE
marker12183	0.522325	1	0.772487	0.386243	FALSE
marker12185	0.283824	1	0.299237	0.850382	FALSE
marker12192	0.640871	1	0.479617	0.239809	FALSE
marker12197	0.215443	1	0.0992692	0.950365	FALSE
marker12211	0.103278	1	0.0122978	0.993851	FALSE
marker12215	0.71549	1	0.314805	0.157403	FALSE
marker12223	0.504915	1	0.879638	0.439819	FALSE
marker12224	0.135701	NA	NA	NA	FALSE
marker12236	0.633005	1	0.495838	0.247919	FALSE
marker12246	0.551208	1	0.736502	0.368251	FALSE
marker12267	0.0625062	NA	NA	NA	FALSE
marker12268	0.621476	1	0.531811	0.265906	FALSE
marker12288	0.558886	1	0.718015	0.359007	FALSE
marker12311	0.641104	1	0.4792	0.2396	FALSE
marker12312	0.558497	1	0.705576	0.352788	FALSE
marker12344	0.452712	1	0.930068	0.534966	FALSE
marker12358	0.788856	1	0.20392	0.10196	FALSE
marker12360	0.326192	1	0.413601	0.793199	FALSE
marker12371	0.607657	1	0.564412	0.282206	FALSE
marker12412	0.625853	1	0.507559	0.25378	FALSE
marker12430	0.370259	1	0.570457	0.714771	FALSE
marker12431	0.226841	NA	NA	NA	FALSE
marker12472	0.0402059	NA	NA	NA	FALSE
marker12514	0.0739175	NA	NA	NA	FALSE
marker12544	0.629829	1	0.522047	0.261023	FALSE
marker12552	0.577219	1	0.657257	0.328628	FALSE
marker12556	0.505431	1	0.888022	0.444011	FALSE
marker12587	0.572774	1	0.678971	0.339485	FALSE
marker12589	0.31181	1	0.344604	0.827698	FALSE
marker12639	0.568136	1	0.663864	0.331932	FALSE
marker12645	0.598864	1	0.574872	0.287436	FALSE
marker12665	0.337991	NA	NA	NA	FALSE
marker12671	0.563254	NA	NA	NA	FALSE
marker12702	0.425948	1	0.801605	0.599198	FALSE
marker12705	0.546006	1	0.749304	0.374652	FALSE
marker12715	0.174439	1	0.0682879	0.965856	FALSE
marker12727	0.0103329	NA	NA	NA	FALSE
marker12750	0.634771	1	0.495595	0.247797	FALSE
marker12755	0.00562667	NA	NA	NA	FALSE
marker12757	0.574648	1	0.670078	0.335039	FALSE
marker12805	0.434025	1	0.837241	0.58138	FALSE
marker12806	0.0924195	NA	NA	NA	FALSE
marker12807	0.472207	1	0.985811	0.507094	FALSE
marker12830	-0.00598046	NA	NA	NA	FALSE
marker12832	0.300548	1	0.379995	0.810002	FALSE
marker12859	0.0712882	NA	NA	NA	FALSE
marker12860	0.632522	1	0.497148	0.248574	FALSE
marker12865	-0.0079873	NA	NA	NA	FALSE
marker12869	0.671072	1	0.398258	0.199129	FALSE
marker12898	0.206566	NA	NA	NA	FALSE
marker12903	0.635898	1	0.478317	0.239159	FALSE
marker12907	0.643753	1	0.472682	0.236341	FALSE
marker12921	0.706824	1	0.328087	0.164043	FALSE
marker12926	0.296211	1	0.324789	0.837606	FALSE
marker12973	0.357683	1	0.536016	0.731992	FALSE
marker13020	0.527158	1	0.824193	0.412096	FALSE
marker13021	0.554123	1	0.714011	0.357006	FALSE
marker13028	0.58405	1	0.624764	0.312382	FALSE
marker13034	0.200652	NA	NA	NA	FALSE
marker13035	0.258956	1	0.209652	0.895174	FALSE
marker13079	0.247946	1	0.190656	0.904672	FALSE
marker13094	0.31651	1	0.379942	0.810029	FALSE
marker13095	0.0871176	NA	NA	NA	FALSE
marker13098	0.354054	1	0.506518	0.746741	FALSE
marker13116	0.822708	1	0.166895	0.0834473	FALSE
marker13120	-0.0185997	NA	NA	NA	FALSE
marker13125	0.492908	1	0.96011	0.480055	FALSE
marker13144	0.00456486	NA	NA	NA	FALSE
marker13169	0.337067	1	0.430002	0.784999	FALSE
marker13183	0.115846	NA	NA	NA	FALSE
marker13210	0.338554	1	0.477985	0.761007	FALSE
marker13220	0.0402059	NA	NA	NA	FALSE
marker13253	0.0397363	NA	NA	NA	FALSE
marker13267	0.577765	1	0.643847	0.321923	FALSE
marker13315	0.0882674	NA	NA	NA	FALSE
marker13319	0.43827	1	0.862866	0.568567	FALSE
marker13335	0.766886	1	0.236913	0.118457	FALSE
marker13340	0.488983	1	0.978067	0.489034	FALSE
marker13341	0.010799	NA	NA	NA	FALSE
marker13343	0.389253	1	0.630049	0.684975	FALSE
marker13360	0.223657	NA	NA	NA	FALSE
marker13362	0.526924	1	0.825539	0.412769	FALSE
marker13383	0.330623	1	0.462212	0.768894	FALSE
marker13388	0.464135	1	0.947974	0.526013	FALSE
marker13417	0.817269	1	0.163378	0.0816892	FALSE
marker13460	0.0440644	NA	NA	NA	FALSE
marker13469	0.743712	1	0.26481	0.132405	FALSE
marker13470	0.307478	1	0.33178	0.83411	FALSE
marker13471	0.483851	1	0.988449	0.494225	FALSE
marker13475	0.394299	1	0.662952	0.668524	FALSE
marker13514	0.281984	1	0.258496	0.870752	FALSE
marker13517	0.374365	1	0.604004	0.697998	FALSE
marker13518	0.171379	NA	NA	NA	FALSE
marker13523	0.255069	1	0.224708	0.887646	FALSE
marker13538	0.382857	1	0.642561	0.67872	FALSE
marker13539	0.416569	1	0.757431	0.621285	FALSE
marker13578	0.178708	NA	NA	NA	FALSE
marker13581	-0.00696732	NA	NA	NA	FALSE
marker13616	0.414391	1	0.746006	0.626997	FALSE
marker13617	0.177452	NA	NA	NA	FALSE
marker13656	0.489332	1	0.967371	0.483686	FALSE
marker13662	0.0142397	NA	NA	NA	FALSE
marker13664	0.0841224	NA	NA	NA	FALSE
marker13666	0.421825	1	0.780521	0.60974	FALSE
marker13667	0.110093	NA	NA	NA	FALSE
marker13674	0.350061	1	0.4876	0.7562	FALSE
marker13701	0.197791	NA	NA	NA	FALSE
marker13710	0.508566	1	0.891362	0.445681	FALSE
marker13724	0.408724	1	0.760579	0.619711	FALSE
marker13725	0.198357	1	0.073536	0.963232	FALSE
marker13738	0.490426	1	0.936595	0.468297	FALSE
marker13776	0.20826	1	0.0967399	0.95163	FALSE
marker13778	0.218571	1	0.123129	0.938435	FALSE
marker13779	0.241985	1	0.173575	0.913213	FALSE
marker13800	0.607198	1	0.557933	0.278967	FALSE
marker13803	0.141834	NA	NA	NA	FALSE
marker13809	0.115846	NA	NA	NA	FALSE
marker13843	0.226841	NA	NA	NA	FALSE
marker13849	0.54016	1	0.777319	0.38866	FALSE
marker13854	0.723354	1	0.308256	0.154128	FALSE
marker13882	0.0731023	NA	NA	NA	FALSE
marker13883	0.490325	1	0.937674	0.468837	FALSE
marker13898	0.426679	1	0.815014	0.592493	FALSE
marker13906	0.708818	1	0.329215	0.164607	FALSE
marker13935	0.403071	1	0.730052	0.634974	FALSE
marker13944	0.522464	1	0.841615	0.420807	FALSE
marker13945	0.0303636	NA	NA	NA	FALSE
marker13971	0.416558	1	0.721568	0.639216	FALSE
marker13976	0.210879	1	0.138059	0.93097	FALSE
marker13998	0.17461	NA	NA	NA	FALSE
marker14002	0.424589	1	0.806339	0.59683	FALSE
marker14019	0.0583888	NA	NA	NA	FALSE
marker14021	0.126248	NA	NA	NA	FALSE
marker14023	0.421403	1	0.774366	0.612817	FALSE
marker14056	0.311978	1	0.402736	0.798632	FALSE
marker14104	0.0806946	NA	NA	NA	FALSE
marker14106	0.299437	1	0.338033	0.830983	FALSE
marker14190	0.669614	1	0.424895	0.212448	FALSE
marker14198	0.0859331	NA	NA	NA	FALSE
marker14215	0.572893	1	0.661998	0.330999	FALSE
marker14218	0.0735591	NA	NA	NA	FALSE
marker14220	0.221647	NA	NA	NA	FALSE
marker14228	0.42913	1	0.832068	0.583966	FALSE
marker14238	0.390675	1	0.644577	0.677712	FALSE
marker14243	0.103048	NA	NA	NA	FALSE
marker14249	-0.00696616	NA	NA	NA	FALSE
marker14253	0.321974	NA	NA	NA	FALSE
marker14254	0.17481	1	0.0608394	0.96958	FALSE
marker14256	0.0274656	NA	NA	NA	FALSE
marker14259	0.424645	1	0.799314	0.600343	FALSE
marker14269	-0.00549958	NA	NA	NA	FALSE
marker14270	0.447452	1	0.891946	0.554027	FALSE
marker14271	0.240264	1	0.153698	0.923151	FALSE
marker14274	0.405393	1	0.716694	0.641653	FALSE
marker14282	0.293953	1	0.311388	0.844306	FALSE
marker14283	0.0280382	NA	NA	NA	FALSE
marker14284	0.0550852	NA	NA	NA	FALSE
marker14291	0.401838	1	0.689324	0.655338	FALSE
marker14292	0.253521	1	0.208094	0.895953	FALSE
marker14293	0.368383	1	0.560186	0.719907	FALSE
marker14307	0.455775	1	0.909689	0.545156	FALSE
marker14333	0.545033	1	0.757442	0.378721	FALSE
marker14347	0.200436	NA	NA	NA	FALSE
marker14348	0.26129	1	0.223236	0.888382	FALSE
marker14376	0.485026	1	0.975086	0.487543	FALSE
marker14378	0.296661	NA	NA	NA	FALSE
marker14407	0.42617	1	0.823871	0.588064	FALSE
marker14408	0.651306	1	0.452125	0.226063	FALSE
marker14447	0.716498	1	0.314418	0.157209	FALSE
marker14479	-0.0013968	NA	NA	NA	FALSE
marker14490	0.45259	1	0.945449	0.527275	FALSE
marker14493	0.696797	1	0.354008	0.177004	FALSE
marker14538	0.532036	1	0.794774	0.397387	FALSE
marker14545	0.368231	1	0.606046	0.696977	FALSE
marker14551	0.620763	1	0.505157	0.252578	FALSE
marker14552	0.191311	1	0.0886522	0.955674	FALSE
marker14559	0.0303636	NA	NA	NA	FALSE
marker14572	0.106726	NA	NA	NA	FALSE
marker14587	0.150933	NA	NA	NA	FALSE
marker14606	-0.0133893	NA	NA	NA	FALSE
marker14619	0.39137	1	0.677395	0.661302	FALSE
marker14620	0.575748	1	0.650609	0.325304	FALSE
marker14645	0.374451	1	0.622523	0.688739	FALSE
marker14679	0.663403	1	0.417773	0.208886	FALSE
marker14684	0.137254	NA	NA	NA	FALSE
marker14687	0.0855256	NA	NA	NA	FALSE
marker14691	0.0443633	NA	NA	NA	FALSE
marker14715	-0.0181051	NA	NA	NA	FALSE
marker14716	0.488084	1	0.957517	0.478758	FALSE
marker14720	0.569686	1	0.673641	0.336821	FALSE
marker14769	0.398158	1	0.702722	0.648639	FALSE
marker14773	0.211816	NA	NA	NA	FALSE
marker14778	0.527553	1	0.808445	0.404223	FALSE
marker14781	0.549311	1	0.746854	0.373427	FALSE
marker14784	0.118775	NA	NA	NA	FALSE
marker14793	0.213153	NA	NA	NA	FALSE
marker14794	0.429416	1	0.823127	0.588437	FALSE
marker14796	-0.00852885	NA	NA	NA	FALSE
marker14844	0.325762	1	0.419577	0.790211	FALSE
marker14849	0.614474	NA	NA	NA	FALSE
marker14895	0.199229	1	0.0872645	0.956368	FALSE
marker14896	0.241716	1	0.175629	0.912186	FALSE
marker14901	0.316849	1	0.411131	0.794434	FALSE
marker14902	0.383967	1	0.634616	0.682692	FALSE
marker14908	0.0285322	NA	NA	NA	FALSE
marker14936	0.662895	1	0.42582	0.21291	FALSE
marker14942	-0.000922637	NA	NA	NA	FALSE
marker14943	0.315361	1	0.394341	0.802829	FALSE
marker14958	0.617442	1	0.530703	0.265352	FALSE
marker14959	0.192045	NA	NA	NA	FALSE
marker15005	0.13124	NA	NA	NA	FALSE
marker15008	0.211655	1	0.114308	0.942846	FALSE
marker15024	0.398005	1	0.722666	0.638667	FALSE
marker15056	0.426239	1	0.82105	0.589475	FALSE
marker15063	0.35065	1	0.533455	0.733273	FALSE
marker15066	0.11528	NA	NA	NA	FALSE
marker15069	0.0378167	NA	NA	NA	FALSE
marker15072	0.0478984	1	0.00163725	0.999181	FALSE
marker15073	0.134901	NA	NA	NA	FALSE
marker15075	0.414385	1	0.782174	0.608913	FALSE
marker15110	0.463739	1	0.959303	0.520348	FALSE
marker15133	0.33054	NA	NA	NA	FALSE
marker15134	0.298107	1	0.344019	0.82799	FALSE
marker15139	0.00735333	NA	NA	NA	FALSE
marker15169	0.509831	1	0.886265	0.443133	FALSE
marker15182	0.668681	1	0.401171	0.200586	FALSE
marker15200	0.379528	NA	NA	NA	FALSE
marker15215	0.63393	1	0.483231	0.241615	FALSE
marker15251	0.220156	1	0.133766	0.933117	FALSE
marker15252	0.215811	1	0.158284	0.920858	FALSE
marker15270	0.2668	1	0.266454	0.866773	FALSE
marker15314	0.140532	NA	NA	NA	FALSE
marker15333	0.4603	1	0.946736	0.526632	FALSE
marker15341	0.300131	1	0.319136	0.840432	FALSE
marker15342	0.0103247	NA	NA	NA	FALSE
marker15343	0.65048	1	0.463655	0.231827	FALSE
marker15405	0.3186	1	0.39179	0.804105	FALSE
marker15407	0.214972	NA	NA	NA	FALSE
marker15436	0.516377	NA	NA	NA	FALSE
marker15445	0.029925	NA	NA	NA	FALSE
marker15458	-0.00549958	NA	NA	NA	FALSE
marker15459	0.726429	1	0.297869	0.148934	FALSE
marker15501	0.179517	NA	NA	NA	FALSE
marker15508	0.697527	1	0.347927	0.173964	FALSE
marker15548	0.806702	1	0.18035	0.0901752	FALSE
marker15558	0.158244	NA	NA	NA	FALSE
marker15589	0.603477	1	0.561873	0.280936	FALSE
marker15601	0.533732	1	0.795225	0.397613	FALSE
marker15612	-0.00549958	NA	NA	NA	FALSE
marker15680	0.052381	NA	NA	NA	FALSE
marker15685	0.0578135	NA	NA	NA	FALSE
marker15705	0.0934217	NA	NA	NA	FALSE
marker15707	0.785597	1	0.208958	0.104479	FALSE
marker15708	0.644684	1	0.473705	0.236853	FALSE
marker15715	0.0638404	NA	NA	NA	FALSE
marker15716	0.710459	1	0.319126	0.159563	FALSE
marker15719	0.177483	1	0.083286	0.958357	FALSE
marker15724	0.264927	1	0.266034	0.866983	FALSE
marker15756	0.169404	NA	NA	NA	FALSE
marker15781	0.616672	1	0.538107	0.269053	FALSE
marker15790	0.201576	1	0.0785097	0.960745	FALSE
marker15791	0.00456486	NA	NA	NA	FALSE
marker15793	0.396444	1	0.658202	0.670899	FALSE
marker15818	0.724028	1	0.299228	0.149614	FALSE
marker15845	0.116339	NA	NA	NA	FALSE
marker15858	0.0573562	NA	NA	NA	FALSE
marker15860	0.321109	1	0.35024	0.82488	FALSE
marker15861	0.0402059	NA	NA	NA	FALSE
marker15865	0.227436	1	0.151382	0.924309	FALSE
marker15867	0.11687	NA	NA	NA	FALSE
marker15868	0.506751	1	0.905351	0.452676	FALSE
marker15876	0.132389	NA	NA	NA	FALSE
marker15882	-0.00646972	NA	NA	NA	FALSE
marker15894	0.251581	NA	NA	NA	FALSE
marker15897	0.501427	1	0.893199	0.446599	FALSE
marker15931	0.466415	1	0.94068	0.52966	FALSE
marker15934	0.127123	NA	NA	NA	FALSE
marker15971	0.0580593	NA	NA	NA	FALSE
marker15986	0.616361	1	0.549677	0.274839	FALSE
marker15998	0.233083	1	0.138553	0.930724	FALSE
marker16002	0.0735591	NA	NA	NA	FALSE
marker16003	0.069174	NA	NA	NA	FALSE
marker16017	0.0672919	NA	NA	NA	FALSE
marker16024	0.698969	1	0.353219	0.17661	FALSE
marker16025	-0.011459	NA	NA	NA	FALSE
marker16047	0.772496	1	0.232119	0.11606	FALSE
marker16050	0.232843	1	0.161882	0.919059	FALSE
marker16058	0.40953	1	0.653301	0.67335	FALSE
marker16059	0.159867	1	0.0365501	0.981725	FALSE
marker16066	0.0112646	NA	NA	NA	FALSE
marker16068	0.131682	NA	NA	NA	FALSE
marker16069	0.221671	1	0.110398	0.944801	FALSE
marker16072	0.447704	1	0.903511	0.548245	FALSE
marker16076	0.629548	1	0.510342	0.255171	FALSE
marker16089	0.414935	1	0.76959	0.615205	FALSE
marker16094	0.415687	1	0.774615	0.612693	FALSE
marker16103	0.0602413	NA	NA	NA	FALSE
marker16118	0.201698	1	0.0916575	0.954171	FALSE
marker16129	0.206682	1	0.114723	0.942638	FALSE
marker16133	0.497262	1	0.935134	0.467567	FALSE
marker16134	0.137907	NA	NA	NA	FALSE
marker16141	0.351901	1	0.525522	0.737239	FALSE
marker16169	0.11062	NA	NA	NA	FALSE
marker16184	0.127313	1	0.0155255	0.992237	FALSE
marker16185	0.392743	1	0.658096	0.670952	FALSE
marker16204	0.524204	1	0.820226	0.410113	FALSE
marker16205	0.132727	NA	NA	NA	FALSE
marker16280	0.267949	1	0.21164	0.89418	FALSE
marker16321	0.0786292	NA	NA	NA	FALSE
marker16322	0.284347	1	0.279065	0.860468	FALSE
marker16337	0.0735591	NA	NA	NA	FALSE
marker16348	0.0867265	NA	NA	NA	FALSE
marker16386	0.0570964	NA	NA	NA	FALSE
marker16393	0.667246	1	0.414606	0.207303	FALSE
marker16394	0.0731238	NA	NA	NA	FALSE
marker16399	0.381617	1	0.590713	0.704643	FALSE
marker16416	0.270525	1	0.219312	0.890344	FALSE
marker16418	0.0357839	NA	NA	NA	FALSE
marker16443	0.526372	1	0.843919	0.421959	FALSE
marker16449	0.0760683	1	0.00398628	0.998007	FALSE
marker16473	0.468114	1	0.962672	0.518664	FALSE
marker16479	0.0483662	NA	NA	NA	FALSE
marker16480	-0.00549958	NA	NA	NA	FALSE
marker16481	0.200652	NA	NA	NA	FALSE
marker16483	0.420924	1	0.786059	0.60697	FALSE
marker16489	0.526009	1	0.830187	0.415093	FALSE
marker16500	0.414346	1	0.757127	0.621437	FALSE
marker16519	0.31866	1	0.41269	0.793655	FALSE
marker16527	0.340731	NA	NA	NA	FALSE
marker16540	0.480768	1	0.985551	0.492776	FALSE
marker16564	0.135701	NA	NA	NA	FALSE
marker16569	0.449866	1	0.888796	0.555602	FALSE
marker16578	0.0597924	NA	NA	NA	FALSE
marker16579	0.364934	1	0.571021	0.71449	FALSE
marker16610	0.22898	NA	NA	NA	FALSE
marker16613	-0.00549958	NA	NA	NA	FALSE
marker16620	0.333243	1	0.417755	0.791122	FALSE
marker16621	0.275933	1	0.265424	0.867288	FALSE
marker16622	0.0891268	1	0.00612083	0.99694	FALSE
marker16623	0.436029	1	0.861708	0.569146	FALSE
marker16634	0.365283	1	0.541042	0.729479	FALSE
marker16646	0.354028	1	0.520037	0.739982	FALSE
marker16673	0.212284	1	0.126842	0.936579	FALSE
marker16678	0.521683	1	0.842813	0.421407	FALSE
marker16680	0.57277	1	0.662373	0.331186	FALSE
marker16682	0.502836	1	0.903977	0.451988	FALSE
marker16692	0.47893	1	0.969301	0.48465	FALSE
marker16709	0.429741	1	0.850646	0.574677	FALSE
marker16710	0.400066	1	0.686348	0.656826	FALSE
marker16770	0.426387	1	0.795765	0.602118	FALSE
marker16774	0.473085	1	0.983137	0.508432	FALSE
marker16790	0.185456	1	0.0687721	0.965614	FALSE
marker16807	0.0602413	NA	NA	NA	FALSE
marker16809	-0.00549958	NA	NA	NA	FALSE
marker16811	0.758121	1	0.248702	0.124351	FALSE
marker16812	0.552796	1	0.73778	0.36889	FALSE
marker16815	-0.0146722	NA	NA	NA	FALSE
marker16816	0.552368	NA	NA	NA	FALSE
marker16821	0.0493217	NA	NA	NA	FALSE
marker16822	0.0254128	NA	NA	NA	FALSE
marker16824	0.545386	1	0.765651	0.382825	FALSE
marker16825	0.558564	1	0.722291	0.361146	FALSE
marker16832	0.712994	1	0.327391	0.163695	FALSE
marker16835	0.0681259	1	0.000731543	0.999634	FALSE
marker16847	0.137817	NA	NA	NA	FALSE
marker16859	0.165344	1	0.0282847	0.985858	FALSE
marker16861	0.185932	1	0.0595936	0.970203	FALSE
marker16862	0.125511	1	0.01766	0.99117	FALSE
marker16863	0.185277	1	0.0665134	0.966743	FALSE
marker16907	0.272187	NA	NA	NA	FALSE
marker16909	0.239202	NA	NA	NA	FALSE
marker16913	-0.00597664	NA	NA	NA	FALSE
marker16918	-0.0078927	NA	NA	NA	FALSE
marker16938	0.124201	NA	NA	NA	FALSE
marker16941	0.558869	1	0.702929	0.351464	FALSE
marker16974	0.0284899	NA	NA	NA	FALSE
marker16998	0.222245	NA	NA	NA	FALSE
marker17006	0.306387	1	0.353147	0.823427	FALSE
marker17028	0.504282	1	0.88056	0.44028	FALSE
marker17029	0.730331	1	0.288974	0.144487	FALSE
marker17054	0.0387563	NA	NA	NA	FALSE
marker17056	0.00880018	NA	NA	NA	FALSE
marker17070	0.626879	1	0.520999	0.260499	FALSE
marker17094	0.672041	1	0.401863	0.200932	FALSE
marker17095	-0.00184542	NA	NA	NA	FALSE
marker17100	0.519055	1	0.844275	0.422137	FALSE
marker17103	0.346	1	0.535754	0.732123	FALSE
marker17138	0.269377	1	0.239227	0.880386	FALSE
marker17180	0.20164	NA	NA	NA	FALSE
marker17181	0.573974	1	0.663796	0.331898	FALSE
marker17222	0.156305	NA	NA	NA	FALSE
marker17223	0.762529	1	0.241544	0.120772	FALSE
marker17232	0.20519	1	0.0969559	0.951522	FALSE
marker17240	0.317305	1	0.385655	0.807172	FALSE
marker17242	0.513324	1	0.847291	0.423646	FALSE
marker17249	0.190733	1	0.0915437	0.954228	FALSE
marker17258	0.283356	1	0.26986	0.86507	FALSE
marker17272	0.38513	1	0.634772	0.682614	FALSE
marker17275	0.201945	1	0.0962591	0.95187	FALSE
marker17284	0.0730056	NA	NA	NA	FALSE
marker17327	0.051795	NA	NA	NA	FALSE
marker17328	0.511032	1	0.862761	0.43138	FALSE
marker17333	0.111438	NA	NA	NA	FALSE
marker17349	0.375915	1	0.623479	0.68826	FALSE
marker17358	0.356104	1	0.537858	0.731071	FALSE
marker17374	0.712096	1	0.329494	0.164747	FALSE
marker17375	0.396116	1	0.700725	0.649638	FALSE
marker17418	0.35433	1	0.490131	0.754934	FALSE
marker17502	0.0605661	NA	NA	NA	FALSE
marker17503	0.136226	NA	NA	NA	FALSE
marker17504	0.261528	1	0.229641	0.885179	FALSE
marker17506	0.0402059	NA	NA	NA	FALSE
marker17525	0.445168	1	0.903048	0.548476	FALSE
marker17562	0.468278	1	0.958953	0.520523	FALSE
marker17590	0.489826	1	0.962436	0.481218	FALSE
marker17596	0.307307	1	0.348798	0.825601	FALSE
marker17600	0.226841	NA	NA	NA	FALSE
marker17602	0.0859331	NA	NA	NA	FALSE
marker17605	0.444162	1	0.892116	0.553942	FALSE
marker17613	0.272219	1	0.25553	0.872235	FALSE
marker17614	0.345235	1	0.508704	0.745648	FALSE
marker17629	0.210841	1	0.108808	0.945596	FALSE
marker17671	0.167982	NA	NA	NA	FALSE
marker17673	0.336974	1	0.465428	0.767286	FALSE
marker17675	0.557499	1	0.713306	0.356653	FALSE
marker17678	0.147583	1	0.0328074	0.983596	FALSE
marker17679	0.186617	NA	NA	NA	FALSE
marker17682	0.266533	NA	NA	NA	FALSE
marker17684	0.461946	1	0.949497	0.525251	FALSE
marker17689	0.179443	1	0.0612073	0.969396	FALSE
marker17695	0.0440758	NA	NA	NA	FALSE
marker17711	-0.00549958	NA	NA	NA	FALSE
marker17715	0.343767	1	0.463984	0.768008	FALSE
marker17716	0.209809	1	0.0910957	0.954452	FALSE
marker17729	0.643978	NA	NA	NA	FALSE
marker17735	0.343137	1	0.471996	0.764002	FALSE
marker17805	0.470141	1	0.965899	0.517051	FALSE
marker17827	0.0302218	NA	NA	NA	FALSE
marker17828	0.558726	1	0.710178	0.355089	FALSE
marker17839	0.294072	1	0.288761	0.85562	FALSE
marker17859	0.39149	NA	NA	NA	FALSE
marker17868	0.399293	1	0.702108	0.648946	FALSE
marker17869	0.447081	1	0.903202	0.548399	FALSE
marker17891	0.516567	1	0.844811	0.422406	FALSE
marker17903	0.41594	1	0.765959	0.617021	FALSE
marker17914	0.0324812	NA	NA	NA	FALSE
marker17935	-0.00549958	NA	NA	NA	FALSE
marker17950	0.647823	1	0.465091	0.232545	FALSE
marker17968	0.00361458	NA	NA	NA	FALSE
marker17969	0.0849337	NA	NA	NA	FALSE
marker17970	0.0275623	NA	NA	NA	FALSE
marker17972	0.68945	1	0.379312	0.189656	FALSE
marker17987	0.189192	NA	NA	NA	FALSE
marker17993	0.632635	1	0.49402	0.24701	FALSE
marker18000	0.124387	1	0.0288375	0.985581	FALSE
marker18017	0.383678	1	0.609119	0.695441	FALSE
marker18058	0.202705	1	0.080463	0.959768	FALSE
marker18103	0.427373	1	0.792888	0.603556	FALSE
marker18110	0.496804	1	0.932649	0.466325	FALSE
marker18116	0.613721	1	0.563103	0.281552	FALSE
marker18126	0.0859331	NA	NA	NA	FALSE
marker18131	0.25923	1	0.228444	0.885778	FALSE
marker18138	0.42713	1	0.780876	0.609562	FALSE
marker18170	0.513722	1	0.88239	0.441195	FALSE
marker18192	0.0859331	NA	NA	NA	FALSE
marker18230	0.767536	1	0.230426	0.115213	FALSE
marker18237	0.731539	1	0.292224	0.146112	FALSE
marker18257	0.0780403	1	0.00302716	0.998486	FALSE
marker18281	0.187382	NA	NA	NA	FALSE
marker18309	0.683357	1	0.369006	0.184503	FALSE
marker18312	0.180483	NA	NA	NA	FALSE
marker18330	0.139753	1	0.041673	0.979163	FALSE
marker18334	0.607854	1	0.548834	0.274417	FALSE
marker18337	0.435834	1	0.867854	0.566073	FALSE
marker18340	0.0451447	NA	NA	NA	FALSE
marker18346	0.702934	1	0.338194	0.169097	FALSE
marker18352	0.0651159	NA	NA	NA	FALSE
marker18379	-0.0165246	NA	NA	NA	FALSE
marker18385	0.330039	1	0.372894	0.813553	FALSE
marker18398	0.0175963	NA	NA	NA	FALSE
marker18399	0.117725	NA	NA	NA	FALSE
marker18401	0.521504	1	0.842669	0.421334	FALSE
marker18441	0.360457	1	0.544767	0.727616	FALSE
marker18479	0.0901625	NA	NA	NA	FALSE
marker18496	0.309262	1	0.353421	0.823289	FALSE
marker18497	0.0602413	NA	NA	NA	FALSE
marker18502	0.683274	1	0.385598	0.192799	FALSE
marker18504	-0.00937525	NA	NA	NA	FALSE
marker18505	-0.00513326	NA	NA	NA	FALSE
marker18514	0.728114	1	0.288815	0.144407	FALSE
marker18552	-0.0013968	NA	NA	NA	FALSE
marker18553	0.452414	1	0.90488	0.54756	FALSE
marker18568	0.247322	NA	NA	NA	FALSE
marker18569	0.598714	1	0.589468	0.294734	FALSE
marker18577	0.650562	1	0.462163	0.231082	FALSE
marker18581	0.207165	1	0.11086	0.94457	FALSE
marker18622	0.244709	NA	NA	NA	FALSE
marker18624	0.736263	1	0.281939	0.140969	FALSE
marker18626	0.0140607	NA	NA	NA	FALSE
marker18644	0.516888	NA	NA	NA	FALSE
marker18645	0.616857	1	0.539295	0.269648	FALSE
marker18655	0.13444	NA	NA	NA	FALSE
marker18656	0.388649	1	0.650694	0.674653	FALSE
marker18668	0.811971	1	0.177371	0.0886853	FALSE
marker18716	0.111161	NA	NA	NA	FALSE
marker18745	0.0735591	NA	NA	NA	FALSE
marker18770	0.610528	1	0.546705	0.273353	FALSE
marker18780	0.529764	1	0.804257	0.402128	FALSE
marker18785	0.184774	NA	NA	NA	FALSE
marker18786	0.00977402	NA	NA	NA	FALSE
marker18789	0.621734	1	0.519787	0.259894	FALSE
marker18819	0.646968	1	0.451974	0.225987	FALSE
marker18843	0.745708	1	0.266292	0.133146	FALSE
marker18904	0.29407	1	0.328502	0.835749	FALSE
marker18905	0.0734261	NA	NA	NA	FALSE
marker18906	0.053025	NA	NA	NA	FALSE
marker18952	0.0652846	NA	NA	NA	FALSE
marker18953	0.132106	NA	NA	NA	FALSE
marker18954	-0.0146847	1	9.60E-07	1	FALSE
marker18955	0.141446	NA	NA	NA	FALSE
marker18973	0.142991	NA	NA	NA	FALSE
marker18974	0.550007	1	0.736619	0.36831	FALSE
marker18982	0.57361	1	0.657582	0.328791	FALSE
marker18984	0.0590342	NA	NA	NA	FALSE
marker18996	0.340523	1	0.490302	0.754849	FALSE
marker18998	0.582758	1	0.633073	0.316537	FALSE
marker19018	0.291408	1	0.281371	0.859314	FALSE
marker19020	0.116079	NA	NA	NA	FALSE
marker19024	0.639005	1	0.489758	0.244879	FALSE
marker19066	0.375231	1	0.554748	0.722626	FALSE
marker19071	0.131682	NA	NA	NA	FALSE
marker19075	0.536755	1	0.807073	0.403537	FALSE
marker19123	0.397661	1	0.703588	0.648206	FALSE
marker19141	0.169539	NA	NA	NA	FALSE
marker19148	0.296927	1	0.367179	0.81641	FALSE
marker19159	0.646593	1	0.461979	0.230989	FALSE
marker19186	0.0402059	NA	NA	NA	FALSE
marker19192	0.296956	1	0.377267	0.811367	FALSE
marker19211	0.324467	NA	NA	NA	FALSE
marker19212	0.613703	1	0.540458	0.270229	FALSE
marker19256	0.189528	1	0.0818054	0.959097	FALSE
marker19260	0.514981	1	0.872233	0.436117	FALSE
marker19263	0.636614	1	0.498574	0.249287	FALSE
marker19298	0.0773552	NA	NA	NA	FALSE
marker19299	0.157359	NA	NA	NA	FALSE
marker19301	0.0903929	1	0.00685234	0.996574	FALSE
marker19311	0.622975	1	0.522716	0.261358	FALSE
marker19320	0.384473	1	0.632212	0.683894	FALSE
marker19349	0.375552	1	0.584158	0.707921	FALSE
marker19361	0.0478753	NA	NA	NA	FALSE
marker19363	0.409533	1	0.757157	0.621422	FALSE
marker19364	0.0981197	NA	NA	NA	FALSE
marker19368	0.0402059	NA	NA	NA	FALSE
marker19369	0.764897	1	0.229925	0.114963	FALSE
marker19399	0.0592981	NA	NA	NA	FALSE
marker19408	0.154209	NA	NA	NA	FALSE
marker19409	0.0975876	NA	NA	NA	FALSE
marker19410	0.0856671	NA	NA	NA	FALSE
marker19411	0.254284	1	0.214009	0.892996	FALSE
marker19425	0.168258	NA	NA	NA	FALSE
marker19428	0.342082	1	0.4516	0.7742	FALSE
marker19454	0.487387	1	0.964491	0.482246	FALSE
marker19458	0.695161	1	0.354889	0.177444	FALSE
marker19461	0.538297	1	0.791438	0.395719	FALSE
marker19473	0.43982	1	0.876269	0.561865	FALSE
marker19501	0.0233391	NA	NA	NA	FALSE
marker19545	0.769472	1	0.229816	0.114908	FALSE
marker19585	0.0914938	NA	NA	NA	FALSE
marker19586	0.595667	1	0.59705	0.298525	FALSE
marker19600	0.588283	1	0.616367	0.308183	FALSE
marker19602	0.0290072	NA	NA	NA	FALSE
marker19621	0.597091	1	0.580774	0.290387	FALSE
marker19623	0.362678	1	0.552099	0.72395	FALSE
marker19624	0.542337	1	0.748669	0.374334	FALSE
marker19626	0.171663	NA	NA	NA	FALSE
marker19637	0.423546	1	0.786326	0.606837	FALSE
marker19640	0.375933	NA	NA	NA	FALSE
marker19659	-0.00597855	NA	NA	NA	FALSE
marker19662	0.572749	1	0.653292	0.326646	FALSE
marker19675	0.737164	1	0.274194	0.137097	FALSE
marker19680	0.52977	1	0.784037	0.392018	FALSE
marker19683	0.199745	NA	NA	NA	FALSE
marker19687	0.0356139	NA	NA	NA	FALSE
marker19688	0.0524127	NA	NA	NA	FALSE
marker19691	0.454263	1	0.948659	0.52567	FALSE
marker19696	-0.011459	NA	NA	NA	FALSE
marker19698	0.109748	NA	NA	NA	FALSE
marker19699	0.468839	1	0.983444	0.508278	FALSE
marker19704	0.34931	NA	NA	NA	FALSE
marker19714	0.446172	1	0.906452	0.546774	FALSE
marker19715	0.0196283	NA	NA	NA	FALSE
marker19744	0.326271	NA	NA	NA	FALSE
marker19775	0.717194	1	0.308063	0.154032	FALSE
marker19781	0.703402	1	0.326979	0.16349	FALSE
marker19794	0.613664	1	0.539641	0.269821	FALSE
marker19822	0.494841	1	0.920624	0.460312	FALSE
marker19831	0.55122	1	0.754825	0.377412	FALSE
marker19836	0.468446	1	0.981641	0.50918	FALSE
marker19837	0.23736	1	0.209258	0.895371	FALSE
marker19856	0.554574	1	0.724614	0.362307	FALSE
marker19861	0.69615	1	0.352398	0.176199	FALSE
marker19890	0.398555	1	0.693311	0.653344	FALSE
marker19907	0.00665836	NA	NA	NA	FALSE
marker19926	-0.00139591	NA	NA	NA	FALSE
marker19927	0.637458	1	0.474564	0.237282	FALSE
marker19963	0.389962	1	0.628883	0.685559	FALSE
marker20025	0.673228	1	0.402784	0.201392	FALSE
marker20032	-0.0059795	NA	NA	NA	FALSE
marker20038	0.123446	1	0.0178975	0.991051	FALSE
marker20041	0.46465	1	0.954671	0.522664	FALSE
marker20045	0.625299	1	0.503358	0.251679	FALSE
marker20047	0.292892	NA	NA	NA	FALSE
marker20089	0.256056	1	0.191413	0.904294	FALSE
marker20095	0.718026	1	0.314275	0.157138	FALSE
marker20103	0.322732	1	0.396025	0.801987	FALSE
marker20110	0.725189	1	0.306614	0.153307	FALSE
marker20114	0.512537	1	0.866284	0.433142	FALSE
marker20124	0.125627	NA	NA	NA	FALSE
marker20126	0.129564	NA	NA	NA	FALSE
marker20148	0.6248	1	0.516125	0.258063	FALSE
marker20151	0.695782	1	0.350045	0.175023	FALSE
marker20169	0.478807	1	0.965557	0.482778	FALSE
marker20178	0.398058	1	0.723565	0.638217	FALSE
marker20179	0.462659	1	0.94151	0.529245	FALSE
marker20185	0.232323	1	0.154905	0.922547	FALSE
marker20186	0.5427	1	0.757129	0.378564	FALSE
marker20189	0.670409	1	0.395186	0.197593	FALSE
marker20190	0.109491	NA	NA	NA	FALSE
marker20199	0.521993	1	0.847596	0.423798	FALSE
marker20208	0.0803061	NA	NA	NA	FALSE
marker20212	0.0524078	NA	NA	NA	FALSE
marker20218	-0.0110045	NA	NA	NA	FALSE
marker20227	0.0768309	NA	NA	NA	FALSE
marker20235	0.167955	NA	NA	NA	FALSE
marker20263	0.393352	1	0.719806	0.640097	FALSE
marker20293	0.59116	1	0.596002	0.298001	FALSE
marker20317	0.0303636	NA	NA	NA	FALSE
marker20358	0.663365	1	0.43536	0.21768	FALSE
marker20362	0.555561	1	0.723262	0.361631	FALSE
marker20374	0.38454	NA	NA	NA	FALSE
marker20384	0.168338	NA	NA	NA	FALSE
marker20425	0.082819	1	0.00345807	0.998271	FALSE
marker20447	0.564477	1	0.701588	0.350794	FALSE
marker20450	0.611139	1	0.546622	0.273311	FALSE
marker20481	-0.00549958	NA	NA	NA	FALSE
marker20496	0.629808	1	0.509781	0.254891	FALSE
marker20498	0.445122	1	0.849989	0.575006	FALSE
marker20500	0.478812	1	0.998633	0.500683	FALSE
marker20515	0.0809881	NA	NA	NA	FALSE
marker20542	-0.00549958	NA	NA	NA	FALSE
marker20551	0.448199	1	0.857447	0.571277	FALSE
marker20588	-0.00549958	NA	NA	NA	FALSE
marker20590	0.402306	1	0.747833	0.626084	FALSE
marker20598	0.668206	1	0.410813	0.205407	FALSE
marker20635	0.0509259	NA	NA	NA	FALSE
marker20657	0.137672	NA	NA	NA	FALSE
marker20660	0.432802	NA	NA	NA	FALSE
marker20662	0.555225	1	0.743138	0.371569	FALSE
marker20675	0.33789	1	0.444313	0.777843	FALSE
marker20693	0.394307	1	0.672401	0.6638	FALSE
marker20732	0.254428	NA	NA	NA	FALSE
marker20735	0.422725	1	0.773466	0.613267	FALSE
marker20758	0.0859331	NA	NA	NA	FALSE
marker20759	0.152317	1	0.0281032	0.985948	FALSE
marker20760	0.443941	1	0.855094	0.572453	FALSE
marker20761	0.380044	1	0.603996	0.698002	FALSE
marker20779	0.470948	1	0.941375	0.529313	FALSE
marker20794	0.676729	1	0.402183	0.201091	FALSE
marker20816	0.565698	1	0.688948	0.344474	FALSE
marker20818	0.497051	1	0.939176	0.469588	FALSE
marker20842	0.0845202	NA	NA	NA	FALSE
marker20864	0.339841	1	0.498433	0.750783	FALSE
marker20869	0.333491	1	0.465006	0.767497	FALSE
marker20870	0.173804	NA	NA	NA	FALSE
marker20912	0.793554	1	0.198968	0.099484	FALSE
marker20913	0.0990784	NA	NA	NA	FALSE
marker20929	0.584554	1	0.635222	0.317611	FALSE
marker20933	0.539126	1	0.787711	0.393855	FALSE
marker20944	0.551106	1	0.728974	0.364487	FALSE
marker20957	0.541913	1	0.765844	0.382922	FALSE
marker20958	0.643385	1	0.464656	0.232328	FALSE
marker20961	0.311571	NA	NA	NA	FALSE
marker20962	0.160421	NA	NA	NA	FALSE
marker21003	0.576924	1	0.660672	0.330336	FALSE
marker21014	0.625609	1	0.514511	0.257255	FALSE
marker21040	0.285591	1	0.303694	0.848153	FALSE
marker21095	0.669741	1	0.419933	0.209967	FALSE
marker21100	0.0130487	NA	NA	NA	FALSE
marker21116	0.44499	1	0.879693	0.560154	FALSE
marker21119	0.482472	1	0.979125	0.489563	FALSE
marker21135	0.557204	1	0.709452	0.354726	FALSE
marker21146	0.0303636	NA	NA	NA	FALSE
marker21148	0.712198	1	0.318059	0.159029	FALSE
marker21167	0.0859331	NA	NA	NA	FALSE
marker21190	0.632906	1	0.483273	0.241637	FALSE
marker21192	-0.0100323	NA	NA	NA	FALSE
marker21259	0.0294268	NA	NA	NA	FALSE
marker21300	0.170868	NA	NA	NA	FALSE
marker21303	0.335488	NA	NA	NA	FALSE
marker21314	0.128936	NA	NA	NA	FALSE
marker21327	0.101314	NA	NA	NA	FALSE
marker21332	0.627296	1	0.505813	0.252906	FALSE
marker21346	0.232431	1	0.142214	0.928893	FALSE
marker21363	0.593511	1	0.606046	0.303023	FALSE
marker21364	0.25017	1	0.203797	0.898102	FALSE
marker21396	0.280884	1	0.273838	0.863081	FALSE
marker21409	0.237616	1	0.180267	0.909867	FALSE
marker21410	0.278732	1	0.3399	0.83005	FALSE
marker21425	0.616827	1	0.542954	0.271477	FALSE
marker21428	0.196712	1	0.0839729	0.958014	FALSE
marker21454	0.707433	1	0.336343	0.168171	FALSE
marker21469	0.230045	1	0.128581	0.93571	FALSE
marker21471	0.622738	1	0.517444	0.258722	FALSE
marker21472	-0.000922637	NA	NA	NA	FALSE
marker21484	0.544625	1	0.76319	0.381595	FALSE
marker21502	0.254471	1	0.210461	0.89477	FALSE
marker21503	0.350804	NA	NA	NA	FALSE
marker21504	0.527528	1	0.819769	0.409884	FALSE
marker21534	0.137015	NA	NA	NA	FALSE
marker21535	0.0402059	NA	NA	NA	FALSE
marker21539	0.116576	NA	NA	NA	FALSE
marker21548	0.530283	1	0.816259	0.408129	FALSE
marker21553	-0.00597855	NA	NA	NA	FALSE
marker21590	0.588926	1	0.620149	0.310075	FALSE
marker21595	0.381437	1	0.611156	0.694422	FALSE
marker21598	-0.0100343	NA	NA	NA	FALSE
marker21600	0.538477	1	0.781654	0.390827	FALSE
marker21620	0.00683511	NA	NA	NA	FALSE
marker21621	0.665566	1	0.420777	0.210389	FALSE
marker21625	0.386025	1	0.613693	0.693154	FALSE
marker21626	-0.00549958	NA	NA	NA	FALSE
marker21628	0.422847	NA	NA	NA	FALSE
marker21661	0.41979	1	0.788182	0.605909	FALSE
marker21692	-0.00486664	NA	NA	NA	FALSE
marker21695	0.63033	1	0.507715	0.253858	FALSE
marker21697	0.121716	1	0.0134121	0.993294	FALSE
marker21749	0.374747	1	0.597153	0.701423	FALSE
marker21752	0.309612	1	0.364793	0.817603	FALSE
marker21759	0.1151	NA	NA	NA	FALSE
marker21805	-0.0059795	NA	NA	NA	FALSE
marker21806	-0.00139724	NA	NA	NA	FALSE
marker21847	0.290558	1	0.324043	0.837979	FALSE
marker21880	0.505789	1	0.888465	0.444233	FALSE
marker21892	0.665665	1	0.41362	0.20681	FALSE
marker21904	0.22097	1	0.143288	0.928356	FALSE
marker21905	0.449912	1	0.89043	0.554785	FALSE
marker21930	0.650083	1	0.446475	0.223238	FALSE
marker21934	0.74972	1	0.255902	0.127951	FALSE
marker21936	0.183028	1	0.0578503	0.971075	FALSE
marker21937	0.753619	1	0.258073	0.129037	FALSE
marker21939	0.0605661	NA	NA	NA	FALSE
marker21987	0.36576	1	0.635528	0.682236	FALSE
marker21989	0.4587	1	0.935574	0.532213	FALSE
marker22011	0.0396911	NA	NA	NA	FALSE
marker22012	-0.0191132	NA	NA	NA	FALSE
marker22020	0.00409725	NA	NA	NA	FALSE
marker22129	0.115846	NA	NA	NA	FALSE
marker22137	0.0469369	NA	NA	NA	FALSE
marker22145	0.513403	1	0.859066	0.429533	FALSE
marker22159	0.301693	1	0.355823	0.822089	FALSE
marker22162	0.395229	1	0.710942	0.644529	FALSE
marker22179	0.82106	1	0.165531	0.0827657	FALSE
marker22186	0.633918	1	0.491166	0.245583	FALSE
marker22212	0.299266	NA	NA	NA	FALSE
marker22214	0.385962	1	0.595884	0.702058	FALSE
marker22224	0.545856	1	0.758076	0.379038	FALSE
marker22226	0.16941	NA	NA	NA	FALSE
marker22245	0.284273	1	0.295806	0.852097	FALSE
marker22249	0.254428	NA	NA	NA	FALSE
marker22251	0.272187	NA	NA	NA	FALSE
marker22253	0.0204594	NA	NA	NA	FALSE
marker22260	-0.000922637	NA	NA	NA	FALSE
marker22268	0.158828	NA	NA	NA	FALSE
marker22305	0.63202	1	0.493023	0.246511	FALSE
marker22319	-0.0026729	NA	NA	NA	FALSE
marker22328	0.0402059	NA	NA	NA	FALSE
marker22329	0.394562	1	0.688518	0.655741	FALSE
marker22336	0.358543	1	0.542794	0.728603	FALSE
marker22340	0.359778	1	0.556054	0.721973	FALSE
marker22354	0.256862	NA	NA	NA	FALSE
marker22385	0.370282	1	0.616827	0.691587	FALSE
marker22386	0.0672919	NA	NA	NA	FALSE
marker22390	0.367655	1	0.542929	0.728535	FALSE
marker22411	0.0493217	NA	NA	NA	FALSE
marker22412	0.621895	1	0.525715	0.262858	FALSE
marker22430	0.751088	1	0.253764	0.126882	FALSE
marker22436	0.0859331	NA	NA	NA	FALSE
marker22443	0.518778	1	0.831776	0.415888	FALSE
marker22444	0.1858	NA	NA	NA	FALSE
marker22446	0.595962	1	0.599119	0.299559	FALSE
marker22453	0.273067	1	0.229923	0.885039	FALSE
marker22455	0.0731549	NA	NA	NA	FALSE
marker22457	0.13237	NA	NA	NA	FALSE
marker22459	0.111438	NA	NA	NA	FALSE
marker22479	0.140532	NA	NA	NA	FALSE
marker22485	0.192169	NA	NA	NA	FALSE
marker22487	0.210278	1	0.128927	0.935536	FALSE
marker22506	0.554578	1	0.72166	0.36083	FALSE
marker22510	0.0303636	NA	NA	NA	FALSE
marker22519	0.50711	1	0.873078	0.436539	FALSE
marker22531	0.221924	1	0.161361	0.919319	FALSE
marker22565	0.526418	1	0.802089	0.401045	FALSE
marker22570	0.60042	1	0.566756	0.283378	FALSE
marker22577	0.171379	NA	NA	NA	FALSE
marker22593	0.663757	1	0.422717	0.211359	FALSE
marker22599	0.201	1	0.0764382	0.961781	FALSE
marker22601	0.0463917	NA	NA	NA	FALSE
marker22616	0.652262	1	0.442028	0.221014	FALSE
marker22648	0.597125	1	0.598349	0.299174	FALSE
marker22650	0.535224	1	0.808452	0.404226	FALSE
marker22672	0.0566299	NA	NA	NA	FALSE
marker22673	0.685054	1	0.361833	0.180917	FALSE
marker22675	0.0437068	NA	NA	NA	FALSE
marker22703	0.177452	NA	NA	NA	FALSE
marker22704	0.208046	NA	NA	NA	FALSE
marker22730	0.513053	1	0.860164	0.430082	FALSE
marker22735	0.579941	1	0.649277	0.324638	FALSE
marker22769	0.888906	1	0.109222	0.0546111	FALSE
marker22771	0.0493217	NA	NA	NA	FALSE
marker22798	0.293485	1	0.293551	0.853224	FALSE
marker22799	0.501714	1	0.893022	0.446511	FALSE
marker22801	0.347513	NA	NA	NA	FALSE
marker22832	0.680434	1	0.380133	0.190067	FALSE
marker22837	0.606299	1	0.567503	0.283751	FALSE
marker22860	0.558576	1	0.693769	0.346885	FALSE
marker22863	0.741576	1	0.267163	0.133582	FALSE
marker22865	0.00978392	NA	NA	NA	FALSE
marker22870	0.825293	1	0.163065	0.0815324	FALSE
marker22878	0.236125	1	0.152452	0.923774	FALSE
marker22880	0.0802938	NA	NA	NA	FALSE
marker22896	0.0309195	NA	NA	NA	FALSE
marker22897	0.389234	NA	NA	NA	FALSE
marker22899	0.789748	1	0.209531	0.104765	FALSE
marker22900	-0.00163353	1	1.15E-10	1	FALSE
marker22901	-0.0297487	NA	NA	NA	FALSE
marker22902	-0.0138153	1	6.13E-08	1	FALSE
marker22903	0.0206588	NA	NA	NA	FALSE
marker22906	-0.00549958	NA	NA	NA	FALSE
marker22907	0.324253	1	0.355521	0.822239	FALSE
marker22908	0.257704	1	0.197651	0.901175	FALSE
marker22913	0.28615	1	0.263356	0.868322	FALSE
marker22918	0.504	1	0.901129	0.450565	FALSE
marker22921	0.427977	1	0.766353	0.616823	FALSE
marker22927	-0.000922637	NA	NA	NA	FALSE
marker22930	0.0303636	NA	NA	NA	FALSE
marker22931	0.837374	1	0.148869	0.0744344	FALSE
marker22944	-0.00549958	NA	NA	NA	FALSE
marker22945	0.565278	1	0.698208	0.349104	FALSE
marker22947	0.199691	1	0.132729	0.933635	FALSE
marker22959	0.350864	1	0.50086	0.74957	FALSE
marker22966	0.0770547	NA	NA	NA	FALSE
marker22967	0.490256	1	0.953234	0.476617	FALSE
marker22974	0.499328	1	0.904055	0.452028	FALSE
marker22975	0.196937	1	0.0789789	0.960511	FALSE
marker23001	0.0278611	NA	NA	NA	FALSE
marker23003	0.51033	1	0.884197	0.442098	FALSE
marker23022	0.602548	1	0.583315	0.291658	FALSE
marker23024	0.214594	NA	NA	NA	FALSE
marker23025	0.00456486	NA	NA	NA	FALSE
marker23039	0.1513	NA	NA	NA	FALSE
marker23048	0.183202	1	0.0785786	0.960711	FALSE
marker23057	0.0908693	NA	NA	NA	FALSE
marker23062	0.144599	1	0.0301069	0.984947	FALSE
marker23063	0.871697	1	0.121979	0.0609897	FALSE
marker23064	0.167059	1	0.0629645	0.968518	FALSE
marker23070	-0.00549958	NA	NA	NA	FALSE
marker23097	0.332438	1	0.467214	0.766393	FALSE
marker23111	0.615143	1	0.542763	0.271381	FALSE
marker23145	0.335563	1	0.448429	0.775786	FALSE
marker23146	0.0483919	NA	NA	NA	FALSE
marker23150	0.125659	NA	NA	NA	FALSE
marker23154	0.349275	1	0.504389	0.747805	FALSE
marker23177	0.0605661	NA	NA	NA	FALSE
marker23194	0.385148	1	0.675956	0.662022	FALSE
marker23201	0.437568	1	0.850259	0.574871	FALSE
marker23213	-0.00549958	NA	NA	NA	FALSE
marker23228	0.330301	1	0.450835	0.774582	FALSE
marker23246	0.63868	1	0.476422	0.238211	FALSE
marker23262	0.224489	1	0.124781	0.93761	FALSE
marker23264	0.221649	NA	NA	NA	FALSE
marker23281	0.00361633	NA	NA	NA	FALSE
marker23292	0.52028	1	0.831381	0.415691	FALSE
marker23309	0.723292	1	0.304308	0.152154	FALSE
marker23310	0.222832	1	0.139424	0.930288	FALSE
marker23324	0.505954	1	0.892583	0.446292	FALSE
marker23330	0.0743858	NA	NA	NA	FALSE
marker23333	0.263427	1	0.207282	0.896359	FALSE
marker23339	0.652657	1	0.440255	0.220128	FALSE
marker23341	0.596466	1	0.601512	0.300756	FALSE
marker23342	0.111076	1	0.0147154	0.992642	FALSE
marker23384	0.0303636	NA	NA	NA	FALSE
marker23385	0.143902	NA	NA	NA	FALSE
marker23417	0.811625	1	0.178427	0.0892135	FALSE
marker23425	0.0502555	NA	NA	NA	FALSE
marker23440	0.74046	1	0.27409	0.137045	FALSE
marker23458	-0.0136607	NA	NA	NA	FALSE
marker23459	0.282251	1	0.275057	0.862472	FALSE
marker23467	0.112201	1	0.0143286	0.992836	FALSE
marker23471	0.270289	1	0.268487	0.865756	FALSE
marker23473	0.421935	1	0.817314	0.591343	FALSE
marker23488	0.569318	1	0.662422	0.331211	FALSE
marker23501	0.39543	1	0.687385	0.656307	FALSE
marker23512	0.476522	1	0.98709	0.506455	FALSE
marker23513	0.590655	1	0.603219	0.301609	FALSE
marker23527	0.0211792	NA	NA	NA	FALSE
marker23531	0.336596	NA	NA	NA	FALSE
marker23595	0.608067	1	0.552719	0.276359	FALSE
marker23603	0.520186	1	0.827728	0.413864	FALSE
marker23605	0.368337	NA	NA	NA	FALSE
marker23608	0.42876	1	0.848902	0.575549	FALSE
marker23627	0.250953	1	0.190287	0.904857	FALSE
marker23633	0.642538	1	0.459382	0.229691	FALSE
marker23660	0.570313	1	0.661936	0.330968	FALSE
marker23682	0.475875	1	0.999449	0.499724	FALSE
marker23712	0.36272	1	0.556927	0.721536	FALSE
marker23716	0.413702	1	0.753511	0.623245	FALSE
marker23722	0.038233	NA	NA	NA	FALSE
marker23745	0.495491	1	0.902324	0.451162	FALSE
marker23753	-0.000922637	NA	NA	NA	FALSE
marker23754	0.252125	NA	NA	NA	FALSE
marker23756	0.792006	1	0.202642	0.101321	FALSE
marker23809	0.101466	NA	NA	NA	FALSE
marker23822	0.64486	1	0.468379	0.234189	FALSE
marker23829	0.11344	1	0.0140936	0.992953	FALSE
marker23878	0.147866	NA	NA	NA	FALSE
marker23895	0.176111	NA	NA	NA	FALSE
marker23901	0.724186	1	0.301986	0.150993	FALSE
marker23955	0.334334	1	0.492905	0.753547	FALSE
marker23976	0.521641	1	0.845137	0.422569	FALSE
marker24011	0.00936269	NA	NA	NA	FALSE
marker24030	0.683747	1	0.384395	0.192197	FALSE
marker24032	0.131682	NA	NA	NA	FALSE
marker24039	0.709074	1	0.327292	0.163646	FALSE
marker24045	0.58489	1	0.621267	0.310633	FALSE
marker24047	0.0995495	NA	NA	NA	FALSE
marker24088	0.0402059	NA	NA	NA	FALSE
marker24103	0.356146	1	0.537789	0.731105	FALSE
marker24107	0.526153	1	0.784222	0.392111	FALSE
marker24109	0.446539	1	0.840117	0.579941	FALSE
marker24110	0.324189	1	0.427302	0.786349	FALSE
marker24122	-0.000922637	NA	NA	NA	FALSE
marker24140	0.0173874	NA	NA	NA	FALSE
marker24159	0.357556	1	0.539395	0.730302	FALSE
marker24170	0.0859331	NA	NA	NA	FALSE
marker24175	0.357607	1	0.536565	0.731717	FALSE
marker24183	0.598089	1	0.606188	0.303094	FALSE
marker24198	0.0617753	NA	NA	NA	FALSE
marker24199	0.349714	1	0.52489	0.737555	FALSE
marker24229	-0.00549958	NA	NA	NA	FALSE
marker24238	0.545923	1	0.766666	0.383333	FALSE
marker24240	0.0859331	NA	NA	NA	FALSE
marker24241	0.0652236	NA	NA	NA	FALSE
marker24243	0.287905	1	0.27009	0.864955	FALSE
marker24253	0.197685	NA	NA	NA	FALSE
marker24254	0.232145	1	0.143056	0.928472	FALSE
marker24256	0.591232	1	0.616019	0.308009	FALSE
marker24262	0.56277	1	0.7008	0.3504	FALSE
marker24269	0.413026	1	0.745386	0.627307	FALSE
marker24270	0.641182	1	0.471571	0.235786	FALSE
marker24272	0.249651	NA	NA	NA	FALSE
marker24282	0.507095	1	0.89319	0.446595	FALSE
marker24288	0.737816	1	0.281064	0.140532	FALSE
marker24297	0.416373	1	0.749675	0.625162	FALSE
marker24319	0.0392512	NA	NA	NA	FALSE
marker24320	0.185421	NA	NA	NA	FALSE
marker24363	0.562777	1	0.688011	0.344005	FALSE
marker24394	0.0735591	NA	NA	NA	FALSE
marker24397	0.492608	1	0.938457	0.469229	FALSE
marker24399	0.645989	1	0.463645	0.231822	FALSE
marker24418	0.303263	1	0.33566	0.83217	FALSE
marker24444	0.0668012	NA	NA	NA	FALSE
marker24445	0.0588083	1	0.000580285	0.99971	FALSE
marker24446	0.0582747	1	0.000425166	0.999787	FALSE
marker24465	0.578283	1	0.628049	0.314025	FALSE
marker24487	0.311258	NA	NA	NA	FALSE
marker24488	0.2745	1	0.265841	0.867079	FALSE
marker24515	0.182759	NA	NA	NA	FALSE
marker24528	0.58353	1	0.63337	0.316685	FALSE
marker24529	0.177452	NA	NA	NA	FALSE
marker24541	0.0652236	NA	NA	NA	FALSE
marker24543	0.542071	1	0.788369	0.394184	FALSE
marker24562	0.560979	1	0.717776	0.358888	FALSE
marker24567	0.00684498	NA	NA	NA	FALSE
marker24581	0.0287464	NA	NA	NA	FALSE
marker24590	0.585546	1	0.630765	0.315382	FALSE
marker24591	0.237736	1	0.169065	0.915467	FALSE
marker24631	0.574314	1	0.64616	0.32308	FALSE
marker24636	0.63919	1	0.481884	0.240942	FALSE
marker24660	0.479291	1	0.994933	0.497467	FALSE
marker24689	0.106864	NA	NA	NA	FALSE
marker24692	0.117933	NA	NA	NA	FALSE
marker24754	0.00785763	NA	NA	NA	FALSE
marker24755	0.454822	1	0.890493	0.554754	FALSE
marker24771	0.411185	1	0.727747	0.636126	FALSE
marker24774	0.103619	NA	NA	NA	FALSE
marker24776	0.0303636	NA	NA	NA	FALSE
marker24797	0.800094	1	0.193654	0.0968271	FALSE
marker24812	0.607541	1	0.54452	0.27226	FALSE
marker24814	0.0459275	NA	NA	NA	FALSE
marker24856	0.0647812	NA	NA	NA	FALSE
marker24897	0.552011	1	0.727545	0.363773	FALSE
marker24901	0.403674	1	0.690234	0.654883	FALSE
marker24923	0.369724	1	0.58558	0.70721	FALSE
marker24974	0.270619	NA	NA	NA	FALSE
marker24977	0.69591	1	0.353178	0.176589	FALSE
marker24978	0.435215	1	0.833113	0.583444	FALSE
marker24991	0.332757	1	0.417185	0.791408	FALSE
marker24992	0.00200423	NA	NA	NA	FALSE
marker25009	0.422426	1	0.769415	0.615292	FALSE
marker25013	0.658371	1	0.448223	0.224112	FALSE
marker25023	0.412293	1	0.750547	0.624726	FALSE
marker25047	0.162833	1	0.0369596	0.98152	FALSE
marker25051	0.429961	1	0.803742	0.598129	FALSE
marker25056	0.0303636	NA	NA	NA	FALSE
marker25089	0.068684	NA	NA	NA	FALSE
marker25112	0.112273	NA	NA	NA	FALSE
marker25121	0.173441	1	0.0571011	0.971449	FALSE
marker25123	0.416775	1	0.701537	0.649231	FALSE
marker25133	0.415025	1	0.746745	0.626627	FALSE
marker25135	0.128893	NA	NA	NA	FALSE
marker25139	0.542082	1	0.774343	0.387171	FALSE
marker25147	0.519647	1	0.823215	0.411607	FALSE
marker25210	0.64442	1	0.448254	0.224127	FALSE
marker25220	0.420235	1	0.783559	0.608221	FALSE
marker25222	0.421806	1	0.767036	0.616482	FALSE
marker25268	0.371011	1	0.587017	0.706492	FALSE
marker25275	0.0995951	1	0.00851498	0.995743	FALSE
marker25304	0.690402	1	0.353436	0.176718	FALSE
marker25305	-0.00746565	NA	NA	NA	FALSE
marker25308	0.0469016	NA	NA	NA	FALSE
marker25321	0.578436	1	0.635982	0.317991	FALSE
marker25335	0.722962	1	0.298641	0.149321	FALSE
marker25337	0.42705	1	0.83423	0.582885	FALSE
marker25342	-0.00937525	NA	NA	NA	FALSE
marker25345	0.638926	1	0.489458	0.244729	FALSE
marker25360	0.322891	1	0.397147	0.801427	FALSE
marker25416	0.0943009	1	0.0101842	0.994908	FALSE
marker25443	0.0280058	NA	NA	NA	FALSE
marker25462	0.444112	1	0.875024	0.562488	FALSE
marker25466	0.139005	NA	NA	NA	FALSE
marker25479	0.701089	1	0.348048	0.174024	FALSE
marker25482	0.00456486	NA	NA	NA	FALSE
marker25517	0.729922	1	0.293516	0.146758	FALSE
marker25535	0.535038	1	0.788368	0.394184	FALSE
marker25542	0.136943	1	0.0250803	0.98746	FALSE
marker25580	0.444806	1	0.875526	0.562237	FALSE
marker25581	0.0752306	NA	NA	NA	FALSE
marker25586	-0.000922637	NA	NA	NA	FALSE
marker25623	0.254428	NA	NA	NA	FALSE
marker25667	0.763295	1	0.237508	0.118754	FALSE
marker25677	0.584705	1	0.633287	0.316643	FALSE
marker25688	0.599077	1	0.577283	0.288642	FALSE
marker25695	0.710201	1	0.321836	0.160918	FALSE
marker25717	0.622679	1	0.517416	0.258708	FALSE
marker25750	0.015062	NA	NA	NA	FALSE
marker25751	0.479487	1	0.963491	0.481745	FALSE
marker25754	0.731735	1	0.290524	0.145262	FALSE
marker25775	0.217329	1	0.131071	0.934465	FALSE
marker25796	0.0747275	NA	NA	NA	FALSE
marker25844	0.0290026	NA	NA	NA	FALSE
marker25864	0.802775	1	0.183925	0.0919627	FALSE
marker25906	0.0303636	NA	NA	NA	FALSE
marker25920	0.531048	1	0.794042	0.397021	FALSE
marker25932	0.0921153	NA	NA	NA	FALSE
marker25934	0.362301	1	0.606054	0.696973	FALSE
marker25970	0.174173	NA	NA	NA	FALSE
marker25981	0.606089	1	0.569207	0.284603	FALSE
marker26003	0.0381181	NA	NA	NA	FALSE
marker26050	0.148024	NA	NA	NA	FALSE
[truncated: 9,499 more rows]

## Sheet: Table S6
Table S6. Incidence of runs of homozygosity (ROH) of SNPs across genome.
Chromosome	SNP	Position1	Count	ROH incidence (%)
1	marker6	30982	0	0
1	marker8	30984	0	0
1	marker9	38216	0	0
1	marker11	38272	0	0
1	marker116	282355	0	0
1	marker118	282459	0	0
1	marker201	459233	0	0
1	marker202	459269	0	0
1	marker208	471880	0	0
1	marker209	472012	0	0
1	marker215	487852	0	0
1	marker216	487853	0	0
1	marker238	574198	0	0
1	marker241	596933	0	0
1	marker269	773295	0	0
1	marker287	1022956	0	0
1	marker314	1189824	0	0
1	marker328	1293625	0	0
1	marker333	1294018	0	0
1	marker334	1294069	0	0
1	marker337	1366470	0	0
1	marker338	1366525	0	0
1	marker341	1412694	0	0
1	marker342	1412701	0	0
1	marker367	1481492	0	0
1	marker368	1481594	0	0
1	marker392	1639712	0	0
1	marker403	1742437	0	0
1	marker404	1742477	0	0
1	marker415	1813525	0	0
1	marker463	2217747	0	0
1	marker464	2217854	0	0
1	marker465	2217882	0	0
1	marker466	2217910	0	0
1	marker477	2274125	0	0
1	marker478	2276788	0	0
1	marker502	2781481	0	0
1	marker516	2921021	0	0
1	marker517	2921026	0	0
1	marker525	2975995	0	0
1	marker526	2976037	0	0
1	marker533	3023951	0	0
1	marker569	3281938	0	0
1	marker584	3383941	0	0
1	marker585	3383947	0	0
1	marker588	3384051	0	0
1	marker594	3461480	0	0
1	marker598	3462020	0	0
1	marker612	3632144	0	0
1	marker620	3640415	0	0
1	marker625	3735724	0	0
1	marker633	3855126	0	0
1	marker637	3855266	0	0
1	marker638	3855272	0	0
1	marker651	3885826	0	0
1	marker657	3971429	0	0
1	marker658	3971462	0	0
1	marker669	4094764	0	0
1	marker671	4094892	0	0
1	marker672	4094919	0	0
1	marker712	4309490	0	0
1	marker720	4345667	0	0
1	marker725	4508857	0	0
1	marker759	4806838	0	0
1	marker807	5113720	0	0
1	marker809	5113875	0	0
1	marker884	6598033	0	0
1	marker886	6598280	0	0
1	marker889	6646847	0	0
1	marker900	6746026	0	0
1	marker902	6746240	0	0
1	marker914	6768137	0	0
1	marker924	6795551	0	0
1	marker928	6795886	0	0
1	marker939	6861275	0	0
1	marker1007	7227118	0	0
1	marker1008	7227433	0	0
1	marker1043	7441929	0	0
1	marker1050	7470857	0	0
1	marker1078	7575759	0	0
1	marker1079	7575770	0	0
1	marker1080	7575963	0	0
1	marker1082	7597201	0	0
1	marker1083	7597235	0	0
1	marker1085	7597545	0	0
1	marker1101	7676568	0	0
1	marker1106	7729889	0	0
1	marker1114	7746497	0	0
1	marker1137	7863933	0	0
1	marker1171	7963412	0	0
1	marker1173	7963478	0	0
1	marker1187	8059676	0	0
1	marker1217	8147477	0	0
1	marker1218	8147539	0	0
1	marker1242	8395657	0	0
1	marker1243	8395662	0	0
1	marker1246	8419746	0	0
1	marker1263	8506220	0	0
1	marker1266	8556683	0	0
1	marker1267	8556754	0	0
1	marker1268	8556775	0	0
1	marker1285	8936171	0	0
1	marker1291	8986612	0	0
1	marker1368	10686713	0	0
1	marker1375	10900913	0	0
1	marker1378	11043717	0	0
1	marker1381	11043744	0	0
1	marker1399	11415304	0	0
1	marker1430	11630271	0	0
1	marker1447	11831916	0	0
1	marker1474	11971438	0	0
1	marker1506	12454396	0	0
1	marker1516	12512029	0	0
1	marker1521	12548987	0	0
1	marker1565	12716726	0	0
1	marker1587	12775285	0	0
1	marker1588	12775295	0	0
1	marker1603	12828488	0	0
1	marker1630	12994712	0	0
1	marker1677	13510635	0	0
1	marker1707	13854657	0	0
1	marker1715	13954347	0	0
1	marker1761	14197290	0	0
1	marker1765	14197480	0	0
1	marker1768	14197839	0	0
1	marker1772	14215325	0	0
1	marker1827	14292826	0	0
1	marker1833	14434785	0	0
1	marker1836	14435056	0	0
1	marker1839	14446325	0	0
1	marker1841	14467931	0	0
1	marker1846	14587320	0	0
1	marker1865	14679315	0	0
1	marker1867	14697891	0	0
1	marker1877	14738997	0	0
1	marker1879	14739107	0	0
1	marker1901	14889886	0	0
1	marker1909	15021101	0	0
1	marker1910	15021107	0	0
1	marker1925	15069819	0	0
1	marker1926	15081548	0	0
1	marker1936	15106782	0	0
1	marker1937	15107014	0	0
1	marker1938	15107024	0	0
1	marker2065	15831078	0	0
1	marker2072	15925734	0	0
1	marker2086	15928477	0	0
1	marker2087	15928479	0	0
1	marker2088	15928514	0	0
1	marker2090	15928562	0	0
1	marker2140	16078990	0	0
1	marker2151	16105978	0	0
1	marker2153	16106198	0	0
1	marker2156	16110454	0	0
1	marker2158	16121332	0	0
1	marker2169	16193098	0	0
1	marker2170	16193126	0	0
1	marker2175	16233092	0	0
1	marker2179	16233237	0	0
1	marker2182	16243977	0	0
1	marker2184	16244211	0	0
1	marker2209	16351544	0	0
1	marker2222	16447515	0	0
1	marker2277	16603091	0	0
1	marker2279	16603247	0	0
1	marker2287	16706761	0	0
1	marker2288	16706799	0	0
1	marker2332	18223020	0	0
1	marker2363	19377795	0	0
1	marker2382	20121159	0	0
1	marker2396	20290356	0	0
1	marker2397	20292284	0	0
1	marker2399	20383823	0	0
1	marker2439	20591321	0	0
1	marker2442	20591346	0	0
1	marker2453	20621127	0	0
1	marker2507	21015869	0	0
1	marker2540	21573364	0	0
1	marker2564	21771128	0	0
1	marker2623	22427687	0	0
1	marker2633	22476015	0	0
1	marker2661	22631054	0	0
1	marker2678	22799462	0	0
1	marker2697	23010796	0	0
1	marker2704	23082596	0	0
1	marker2718	23133320	0	0
1	marker2724	23196927	0	0
1	marker2725	23238369	0	0
1	marker2726	23238374	0	0
1	marker2729	23238605	0	0
1	marker2731	23265360	0	0
1	marker2763	23540968	0	0
1	marker2776	23630051	0	0
1	marker2781	23690098	0	0
1	marker2784	23690248	0	0
1	marker2786	23690893	0	0
1	marker2812	23905735	0	0
1	marker2817	23905796	0	0
1	marker2835	24348515	0	0
1	marker2836	24348594	0	0
1	marker2846	24477658	0	0
1	marker2854	24545223	0	0
1	marker2870	24600023	0	0
1	marker2871	24634912	0	0
1	marker2890	24813277	0	0
1	marker2911	24870516	0	0
1	marker2935	24997300	0	0
1	marker2937	24997336	0	0
1	marker2943	25006038	0	0
1	marker2945	25006284	0	0
1	marker2954	25180966	0	0
1	marker2955	25180970	0	0
1	marker2956	25180987	0	0
1	marker2978	25379436	0	0
1	marker3005	25719168	0	0
1	marker3007	25719202	0	0
1	marker3019	25838311	0	0
1	marker3022	25899350	0	0
1	marker3024	25899562	0	0
1	marker3044	26120658	0	0
1	marker3046	26174009	0	0
1	marker3050	26174274	0	0
1	marker3060	26256248	0	0
1	marker3064	26345994	0	0
1	marker3067	26346026	0	0
1	marker3103	26796712	0	0
1	marker3131	26876917	0	0
1	marker3133	26877231	0	0
1	marker3173	27036006	0	0
1	marker3200	27223024	0	0
1	marker3225	27435145	0	0
1	marker3227	27435321	0	0
1	marker3233	27595292	0	0
1	marker3236	27595553	0	0
1	marker3248	27689004	0	0
1	marker3259	27816163	0	0
1	marker3268	27976596	0	0
1	marker3284	28294727	0	0
1	marker3286	28294768	0	0
1	marker3318	28698139	0	0
1	marker3323	28703169	0	0
1	marker3382	29287145	0	0
1	marker3387	29300582	0	0
1	marker3390	29310201	0	0
1	marker3409	29584010	0	0
1	marker3428	29692873	0	0
1	marker3452	29816396	0	0
1	marker3458	29816595	0	0
1	marker3499	29971775	0	0
1	marker3505	29972039	0	0
1	marker3512	30111327	0	0
1	marker3558	30424641	0	0
1	marker3569	30593294	0	0
1	marker3593	30731867	0	0
1	marker3607	30809477	0	0
1	marker3615	30837534	0	0
1	marker3619	30838348	0	0
1	marker3620	30838468	0	0
1	marker3626	30937414	0	0
1	marker3627	30937476	0	0
1	marker3664	31091511	0	0
1	marker3665	31091577	0	0
1	marker3685	31225484	0	0
1	marker3693	31290736	0	0
1	marker3718	31776805	0	0
1	marker3727	31860567	0	0
1	marker3742	32176222	0	0
1	marker3750	32386464	0	0
1	marker3751	32386743	0	0
1	marker3771	32576046	0	0
1	marker3776	32729568	0	0
1	marker3785	32813462	0	0
1	marker3822	33210089	0	0
1	marker3829	33344266	0	0
1	marker3840	33371382	0	0
1	marker3848	33426584	0	0
1	marker3849	33426589	0	0
1	marker3867	33514800	0	0
1	marker3872	33525644	0	0
1	marker3873	33525724	0	0
1	marker3898	33620336	0	0
1	marker3924	33752671	0	0
1	marker3925	33752758	0	0
1	marker3936	33795352	0	0
1	marker3966	33892577	0	0
1	marker3967	33892589	0	0
1	marker3975	33911758	0	0
1	marker3978	33917370	0	0
1	marker3983	33962522	0	0
1	marker3984	33962537	0	0
1	marker4033	34124949	0	0
1	marker4037	34134555	0	0
1	marker4038	34134561	0	0
1	marker4045	34159065	0	0
1	marker4081	34394507	0	0
1	marker4082	34394523	0	0
1	marker4108	34504129	0	0
1	marker4159	34998854	0	0
1	marker4162	34999044	0	0
1	marker4168	35040665	0	0
1	marker4174	35046666	0	0
1	marker4190	35068557	0	0
1	marker4206	35097687	0	0
1	marker4284	35627973	0	0
1	marker4286	35627983	0	0
1	marker4293	35644627	0	0
1	marker4304	35688340	0	0
1	marker4308	35688403	0	0
1	marker4309	35688415	0	0
1	marker4339	35865658	0	0
1	marker4350	35965923	0	0
1	marker4353	35969211	0	0
1	marker4355	35969298	0	0
1	marker4361	36023947	0	0
1	marker4364	36043584	0	0
1	marker4369	36043803	0	0
1	marker4396	36155286	0	0
1	marker4421	36346971	0	0
1	marker4431	36348127	0	0
1	marker4452	36455213	0	0
1	marker4465	36607559	0	0
1	marker4467	36607584	0	0
1	marker4468	36607591	0	0
1	marker4484	36686840	0	0
1	marker4495	36725696	0	0
1	marker4496	36725758	0	0
1	marker4498	36725795	0	0
1	marker4515	36814107	0	0
1	marker4559	37321396	0	0
1	marker4560	37321459	0	0
1	marker4561	37321474	0	0
1	marker4573	37466265	0	0
1	marker4597	37824460	0	0
1	marker4605	37830656	0	0
1	marker4606	37830684	0	0
1	marker4649	38003292	0	0
1	marker4666	38131383	0	0
1	marker4680	38267542	0	0
1	marker4683	38267596	0	0
1	marker4685	38267812	0	0
1	marker4703	38337858	0	0
1	marker4741	38556060	0	0
1	marker4744	38564376	0	0
1	marker4745	38564618	0	0
1	marker4747	38584028	0	0
1	marker4749	38584135	0	0
1	marker4758	38709947	0	0
1	marker4761	38749407	0	0
1	marker4787	39114189	0	0
1	marker4792	39223890	0	0
1	marker4794	39224023	0	0
1	marker4830	39404447	0	0
1	marker4835	39435507	0	0
1	marker4864	39570703	0	0
1	marker4869	39641692	0	0
1	marker4878	39648482	0	0
1	marker4882	39654098	0	0
1	marker4883	39654160	0	0
1	marker4925	39859108	0	0
1	marker4926	39859138	0	0
1	marker4928	39880697	0	0
1	marker4932	39921402	0	0
1	marker4977	40254304	0	0
1	marker4991	40301513	0	0
1	marker5001	40398092	0	0
1	marker5017	40747577	0	0
1	marker5018	40747591	0	0
1	marker5019	40758186	0	0
1	marker5021	40816676	0	0
1	marker5039	40924622	0	0
1	marker5041	40985905	0	0
1	marker5068	41241566	0	0
1	marker5072	41311342	0	0
1	marker5123	42091707	0	0
1	marker5136	42463510	0	0
1	marker5146	42756712	0	0
1	marker5149	42756979	0	0
1	marker5164	42923727	0	0
1	marker5168	43085247	0	0
1	marker5177	43500441	0	0
1	marker5181	43605510	0	0
1	marker5197	43775446	0	0
1	marker5208	44172211	0	0
1	marker5211	44172349	0	0
1	marker5231	44288391	0	0
1	marker5233	44343094	0	0
1	marker5234	44343135	0	0
1	marker5272	44636882	0	0
1	marker5304	44895160	0	0
1	marker5305	44895196	0	0
1	marker5309	44895270	0	0
1	marker5318	44895636	0	0
1	marker5326	44966498	0	0
1	marker5353	45189309	0	0
1	marker5358	45263748	0	0
1	marker5359	45263769	0	0
1	marker5383	45372727	0	0
1	marker5406	45476846	0	0
1	marker5408	45476888	0	0
1	marker5412	45476926	0	0
1	marker5413	45477057	0	0
1	marker5415	45479649	0	0
1	marker5421	45536513	0	0
1	marker5478	45833195	0	0
1	marker5481	45833253	0	0
1	marker5482	45833278	0	0
1	marker5519	46134783	0	0
1	marker5556	46669059	0	0
1	marker5557	46669079	0	0
1	marker5570	46793519	0	0
1	marker5572	46793757	0	0
1	marker5586	46847980	0	0
1	marker5590	46889325	0	0
1	marker5591	46889371	0	0
1	marker5592	46889373	0	0
1	marker5611	47267693	0	0
1	marker5667	47683052	0	0
1	marker5699	48023154	0	0
1	marker5708	48035841	0	0
1	marker5763	48203686	0	0
1	marker5764	48203715	0	0
1	marker5765	48203888	0	0
1	marker5774	48243632	0	0
1	marker5800	48440167	0	0
1	marker5802	48451616	0	0
1	marker5803	48451655	0	0
1	marker5829	48689875	0	0
1	marker5835	48772464	0	0
1	marker5865	48944895	0	0
1	marker5867	48944943	0	0
1	marker5880	49155881	0	0
1	marker5882	49155984	0	0
1	marker5897	49186521	0	0
1	marker5900	49196308	0	0
1	marker5914	49270602	0	0
1	marker5919	49351584	0	0
1	marker5920	49351602	0	0
1	marker5948	49465406	0	0
1	marker5952	49504594	0	0
1	marker5953	49504783	0	0
1	marker5954	49504837	0	0
1	marker6010	49804757	0	0
1	marker6013	49804871	0	0
1	marker6015	49847047	0	0
1	marker6056	50004178	0	0
1	marker6070	50014910	0	0
1	marker6081	50126383	0	0
1	marker6088	50214608	0	0
1	marker6090	50214695	0	0
1	marker6091	50214706	0	0
1	marker6113	50301887	0	0
1	marker6114	50302068	0	0
1	marker6124	50361761	0	0
1	marker6142	50507067	0	0
1	marker6143	50507104	0	0
1	marker6155	50611892	0	0
1	marker6157	50611935	0	0
1	marker6177	50758100	0	0
1	marker6179	50758243	0	0
1	marker6184	50758327	0	0
1	marker6206	50766391	0	0
1	marker6213	50767294	0	0
1	marker6226	50795672	0	0
1	marker6229	50795928	0	0
1	marker6236	50832259	0	0
1	marker6239	50832437	0	0
1	marker6241	50832454	0	0
1	marker6266	50891085	0	0
1	marker6268	50891094	0	0
1	marker6280	50958923	0	0
1	marker6299	51067290	0	0
1	marker6391	51725579	0	0
1	marker6392	51725609	0	0
1	marker6393	51725763	0	0
1	marker6399	51736971	0	0
1	marker6405	51742821	0	0
1	marker6414	51774690	0	0
1	marker6415	51774876	0	0
1	marker6419	51787540	0	0
1	marker6447	51866381	0	0
1	marker6460	51941906	0	0
1	marker6466	51958740	0	0
1	marker6472	51970406	0	0
1	marker6482	52033273	0	0
1	marker6485	52033308	0	0
1	marker6495	52043345	0	0
1	marker6508	52155927	0	0
1	marker6526	52296928	0	0
1	marker6630	53135072	0	0
1	marker6634	53163915	0	0
1	marker6637	53196408	0	0
1	marker6647	53337932	0	0
1	marker6648	53337966	0	0
1	marker6667	53409985	0	0
1	marker6676	53436789	0	0
1	marker6704	53499460	0	0
1	marker6707	53499598	0	0
1	marker6712	53587924	0	0
1	marker6717	53601068	0	0
1	marker6729	53653347	0	0
1	marker6731	53667359	0	0
1	marker6749	53715890	0	0
1	marker6754	53731319	0	0
1	marker6758	53731407	0	0
1	marker6762	53731633	0	0
1	marker6766	53752870	0	0
1	marker6777	53846780	0	0
1	marker6778	53846788	0	0
1	marker6779	53846847	0	0
1	marker6789	53852926	0	0
1	marker6799	53905371	0	0
1	marker6824	53967005	0	0
1	marker6827	53967152	0	0
1	marker6828	53967166	0	0
1	marker6829	53967213	0	0
1	marker6830	53967217	0	0
1	marker6831	53967218	0	0
1	marker6833	53969386	0	0
1	marker6839	53973946	0	0
1	marker6846	53989994	0	0
1	marker6848	53990241	0	0
1	marker6853	54000470	0	0
1	marker6887	54073107	0	0
1	marker6913	54374096	0	0
1	marker6929	54439543	0	0
1	marker6930	54439579	0	0
1	marker6935	54441982	0	0
1	marker6957	54510362	0	0
1	marker6984	54591936	0	0
1	marker7015	54743507	0	0
1	marker7019	54743546	0	0
1	marker7021	54743562	0	0
1	marker7025	54753802	0	0
1	marker7048	54890230	0	0
1	marker7050	54890251	0	0
1	marker7052	54890393	0	0
1	marker7077	55192648	0	0
1	marker7082	55508013	0	0
1	marker7083	55508156	0	0
1	marker7108	55680752	0	0
1	marker7144	55978239	0	0
1	marker7150	55998069	0	0
1	marker7190	56180247	0	0
1	marker7217	56236349	0	0
1	marker7250	56461848	0	0
1	marker7351	56929983	0	0
1	marker7352	56929985	0	0
1	marker7358	56965312	0	0
1	marker7366	57002831	0	0
1	marker7379	57087622	0	0
1	marker7394	57156797	0	0
1	marker7400	57171136	0	0
1	marker7402	57194282	0	0
1	marker7406	57218709	0	0
1	marker7409	57246217	0	0
1	marker7437	57330149	0	0
1	marker7439	57330417	0	0
1	marker7443	57366303	0	0
1	marker7444	57366328	0	0
1	marker7449	57396541	0	0
1	marker7471	57435626	0	0
1	marker7473	57435676	0	0
1	marker7484	57452777	0	0
1	marker7489	57471889	0	0
1	marker7490	57471899	0	0
1	marker7492	57471916	0	0
1	marker7509	57563768	0	0
1	marker7515	57761407	0	0
1	marker7532	58190069	0	0
1	marker7537	58236275	0	0
1	marker7601	58858656	0	0
1	marker7639	59151699	0	0
1	marker7645	59193553	0	0
1	marker7655	59287184	0	0
1	marker7657	59287329	0	0
1	marker7658	59287358	0	0
1	marker7659	59287362	0	0
1	marker7680	59420249	0	0
1	marker7702	59510630	0	0
1	marker7714	59521090	0	0
1	marker7719	59566215	0	0
1	marker7745	59714836	0	0
1	marker7756	59735220	0	0
1	marker7783	59811428	0	0
1	marker7785	59811499	0	0
1	marker7804	59853058	0	0
1	marker7805	59853291	0	0
1	marker7833	60021974	0	0
1	marker7834	60022021	0	0
1	marker7835	60028125	0	0
1	marker7840	60045312	0	0
1	marker7861	60102288	0	0
1	marker7863	60154745	0	0
1	marker7970	60938570	0	0
1	marker7972	60938774	0	0
1	marker7973	60938802	0	0
1	marker7983	60984800	0	0
1	marker8006	61064817	0	0
1	marker8059	61605528	0	0
1	marker8064	61636467	0	0
1	marker8065	61658689	0	0
1	marker8086	61737827	0	0
1	marker8106	61968346	0	0
1	marker8117	62065843	0	0
1	marker8124	62110666	0	0
1	marker8126	62110926	0	0
1	marker8136	62122438	0	0
1	marker8138	62122675	0	0
1	marker8142	62176570	0	0
1	marker8174	62375885	0	0
1	marker8188	62518510	0	0
1	marker8195	62685278	0	0
1	marker8206	62816726	0	0
1	marker8210	62817662	0	0
1	marker8242	63229902	0	0
1	marker8257	63370013	0	0
1	marker8300	64183480	0	0
1	marker8316	64378276	0	0
1	marker8338	64504854	0	0
1	marker8373	65044869	0	0
1	marker8390	65417895	0	0
1	marker8391	65417922	0	0
1	marker8392	65426869	0	0
1	marker8407	65499638	0	0
1	marker8409	65499783	0	0
1	marker8422	65573844	0	0
1	marker8425	65600269	0	0
1	marker8433	65641033	0	0
1	marker8446	65744186	0	0
1	marker8474	65915199	0	0
1	marker8478	65966976	0	0
1	marker8479	65966983	0	0
1	marker8486	66012481	0	0
1	marker8500	66108606	0	0
1	marker8542	66376340	0	0
1	marker8544	66376572	0	0
1	marker8553	66415640	0	0
1	marker8567	66555372	0	0
1	marker8571	66675234	0	0
1	marker8587	67026899	0	0
1	marker8605	67189177	0	0
1	marker8607	67227593	0	0
1	marker8608	67230179	0	0
1	marker8621	67331181	0	0
1	marker8635	67419827	0	0
1	marker8669	67620000	0	0
1	marker8704	67725126	0	0
1	marker8712	67737232	0	0
1	marker8714	67737503	0	0
1	marker8715	67742861	0	0
1	marker8716	67742994	0	0
1	marker8724	67842928	0	0
1	marker8726	67846540	0	0
1	marker8731	67864066	0	0
1	marker8736	67952054	0	0
1	marker8737	67952125	0	0
1	marker8738	67952285	0	0
1	marker8740	68106059	0	0
1	marker8755	68298400	0	0
1	marker8765	68361084	0	0
1	marker8771	68373096	0	0
1	marker8772	68373139	0	0
1	marker8783	68390554	0	0
1	marker8860	68674181	0	0
1	marker8868	68739297	0	0
1	marker8870	68739463	0	0
1	marker8879	68785940	0	0
1	marker8880	68818504	0	0
1	marker8884	68844793	0	0
1	marker8885	68857864	0	0
1	marker8897	68883113	0	0
1	marker8928	69011664	0	0
1	marker8930	69011906	0	0
1	marker8940	69054393	0	0
1	marker8952	69171466	0	0
1	marker8995	69549815	0	0
1	marker8999	69631573	0	0
1	marker9021	69813717	0	0
1	marker9024	69820032	0	0
1	marker9027	69820349	0	0
1	marker9061	70239876	0	0
1	marker9062	70239901	0	0
1	marker9065	70240194	0	0
1	marker9151	71049023	0	0
1	marker9156	71160118	0	0
1	marker9157	71160158	0	0
1	marker9170	71180622	0	0
1	marker9184	71264721	0	0
1	marker9186	71264949	0	0
1	marker9187	71284207	0	0
1	marker9228	71838716	0	0
1	marker9235	71938180	0	0
1	marker9251	72048404	0	0
1	marker9256	72078901	0	0
1	marker9257	72078937	0	0
1	marker9258	72078943	0	0
1	marker9259	72078956	0	0
1	marker9260	72079128	0	0
1	marker9278	72289984	0	0
1	marker9280	72312174	0	0
1	marker9324	73823481	0	0
1	marker9332	73886035	0	0
1	marker9351	74558345	0	0
1	marker9368	75948575	0	0
1	marker9372	75996220	0	0
1	marker9378	76271698	0	0
1	marker9379	76271871	0	0
1	marker9382	76293689	0	0
1	marker9384	76335759	0	0
1	marker9393	76456857	0	0
1	marker9407	76680055	0	0
1	marker9420	76820811	0	0
1	marker9425	76843050	0	0
1	marker9431	76883469	0	0
1	marker9432	76883577	0	0
1	marker9434	76913215	0	0
1	marker9450	77086726	0	0
1	marker9452	77089684	0	0
1	marker9453	77090632	0	0
1	marker9455	77090918	0	0
1	marker9456	77091129	0	0
1	marker9458	77091144	0	0
1	marker9487	77215566	0	0
1	marker9505	77274021	0	0
1	marker9513	77347751	0	0
1	marker9525	77356414	0	0
1	marker9526	77356443	0	0
1	marker9542	77420062	0	0
1	marker9560	77574136	0	0
1	marker9562	77635162	0	0
1	marker9564	77655515	0	0
1	marker9565	77655707	0	0
1	marker9567	77655759	0	0
1	marker9597	78019349	0	0
1	marker9603	78069054	0	0
1	marker9631	78154688	0	0
1	marker9634	78154889	0	0
1	marker9649	78314043	0	0
1	marker9651	78314275	0	0
1	marker9660	78590690	0	0
1	marker9680	78688297	0	0
1	marker9681	78688314	0	0
1	marker9686	78704185	0	0
1	marker9687	78704215	0	0
1	marker9688	78704307	0	0
1	marker9698	78767198	0	0
1	marker9699	78811021	0	0
1	marker9705	78840858	0	0
1	marker9733	79194995	0	0
1	marker9771	79609111	0	0
1	marker9772	79609121	0	0
1	marker9775	79609169	0	0
1	marker9776	79609287	0	0
1	marker9778	79609366	0	0
1	marker9807	79793813	0	0
1	marker9826	79872837	0	0
1	marker9829	79921405	0	0
1	marker9854	79972886	0	0
1	marker9866	80002687	0	0
1	marker9868	80002711	0	0
1	marker9869	80002765	0	0
1	marker9871	80008707	0	0
1	marker9941	80504837	0	0
1	marker9943	80504865	0	0
1	marker9944	80504907	0	0
1	marker9964	80605608	0	0
1	marker9973	80622960	0	0
1	marker10008	80740883	0	0
1	marker10048	80930565	0	0
1	marker10050	80930755	0	0
1	marker10053	80945312	0	0
1	marker10058	80986437	0	0
1	marker10059	80986450	0	0
1	marker10062	80986490	0	0
1	marker10074	81195172	0	0
1	marker10081	81220235	0	0
1	marker10091	81335588	0	0
1	marker10107	81456647	0	0
1	marker10109	81457760	0	0
1	marker10117	81507813	0	0
1	marker10133	81584181	0	0
1	marker10150	81796551	0	0
1	marker10154	81811911	0	0
1	marker10168	81839022	0	0
1	marker10169	81866555	0	0
1	marker10186	81918912	0	0
1	marker10193	82002626	0	0
1	marker10198	82030447	0	0
1	marker10216	82354268	0	0
1	marker10219	82354304	0	0
1	marker10226	82389656	0	0
1	marker10256	82671239	0	0
1	marker10257	82671249	0	0
1	marker10264	82726225	0	0
1	marker10282	82741913	0	0
1	marker10284	82822147	0	0
1	marker10287	82822172	0	0
1	marker10309	82919883	0	0
1	marker10324	83044583	0	0
1	marker10327	83114055	0	0
1	marker10329	83114145	0	0
1	marker10330	83150512	0	0
1	marker10339	83554489	0	0
1	marker10346	83616865	0	0
1	marker10347	83617087	0	0
1	marker10358	83651638	0	0
1	marker10359	83651704	0	0
1	marker10362	83664875	0	0
1	marker10364	83665018	0	0
1	marker10366	83665040	0	0
1	marker10389	83749692	0	0
1	marker10421	84020235	0	0
1	marker10437	84035358	0	0
1	marker10438	84035620	0	0
1	marker10440	84035686	0	0
1	marker10454	84062961	0	0
1	marker10456	84087900	0	0
1	marker10457	84088136	0	0
1	marker10458	84088181	0	0
1	marker10482	84331593	0	0
1	marker10488	84362527	0	0
1	marker10490	84398561	0	0
1	marker10527	84736873	0	0
1	marker10562	85077285	0	0
1	marker10564	85077341	0	0
1	marker10567	85077571	0	0
1	marker10679	86178953	0	0
1	marker10692	86251784	0	0
1	marker10694	86251863	0	0
1	marker10699	86279017	0	0
1	marker10722	86536861	0	0
1	marker10746	86840094	0	0
1	marker10748	86840400	0	0
1	marker10804	87404195	0	0
1	marker10805	87408047	0	0
1	marker10846	87830800	0	0
1	marker10848	87830841	0	0
1	marker10865	87996180	0	0
1	marker10905	88510604	0	0
1	marker10920	88547753	0	0
1	marker10921	88580692	0	0
1	marker10924	88659134	0	0
1	marker10940	88762485	0	0
1	marker10943	88778163	0	0
1	marker10977	88973606	0	0
1	marker10993	89044311	0	0
1	marker11002	89203361	0	0
1	marker11014	89339560	0	0
1	marker11023	89395262	0	0
1	marker11024	89395297	0	0
1	marker11027	89465779	0	0
1	marker11028	89465806	0	0
1	marker11029	89465821	0	0
1	marker11032	89465934	0	0
1	marker11033	89512532	0	0
1	marker11039	89513032	0	0
1	marker11040	89513062	0	0
1	marker11126	90124453	0	0
1	marker11145	90221316	0	0
1	marker11148	90221441	0	0
1	marker11166	90547567	0	0
1	marker11200	90915099	0	0
1	marker11268	91443651	0	0
1	marker11289	91524386	0	0
1	marker11293	91524649	0	0
1	marker11294	91524671	0	0
1	marker11316	91692304	0	0
1	marker11323	91707973	0	0
1	marker11336	91831801	0	0
1	marker11339	91831811	0	0
1	marker11347	91832391	0	0
1	marker11359	91935057	0	0
1	marker11361	91935290	0	0
1	marker11385	92038450	0	0
1	marker11401	92158441	0	0
1	marker11424	92194165	0	0
1	marker11468	92429101	0	0
1	marker11473	92440326	0	0
1	marker11504	92609543	0	0
1	marker11506	92659142	0	0
1	marker11508	92659202	0	0
1	marker11509	92680771	0	0
1	marker11523	92747076	0	0
1	marker11536	92977134	0	0
1	marker11583	93885002	0	0
1	marker11584	93885231	0	0
1	marker11629	95613947	0	0
1	marker11631	95625221	0	0
1	marker11675	96521583	0	0
1	marker11687	96598986	0	0
1	marker11705	97091728	0	0
1	marker11727	97740823	0	0
1	marker11739	97948867	0	0
1	marker11751	98286342	0	0
1	marker11778	98582936	0	0
1	marker11781	98583236	0	0
1	marker11789	98604421	0	0
1	marker11793	98646013	0	0
1	marker11795	98646102	0	0
1	marker11818	98883890	0	0
1	marker11820	98883914	0	0
1	marker11840	99101034	0	0
1	marker11849	99293168	0	0
1	marker11850	99293206	0	0
1	marker11854	99293490	0	0
1	marker11856	99293519	0	0
1	marker11884	99453617	0	0
1	marker11885	99453650	0	0
1	marker11890	99521457	0	0
1	marker11929	100355499	0	0
1	marker11932	100373818	0	0
1	marker11956	100882243	0	0
1	marker11971	100984478	0	0
1	marker11989	101116195	0	0
1	marker12011	101650181	0	0
1	marker12025	101842149	0	0
1	marker12026	101842365	0	0
1	marker12044	102019721	0	0
1	marker12069	102626388	0	0
1	marker12071	102626773	0	0
1	marker12077	102687833	0	0
1	marker12095	102910812	0	0
1	marker12096	102910823	0	0
1	marker12099	102917176	0	0
1	marker12115	102969917	0	0
1	marker12116	102969937	0	0
1	marker12129	103200616	0	0
1	marker12163	103668450	0	0
1	marker12182	103869320	0	0
1	marker12183	103874301	0	0
1	marker12185	103884246	0	0
1	marker12192	104004386	0	0
1	marker12197	104043617	0	0
1	marker12211	104107788	0	0
1	marker12215	104108021	0	0
1	marker12223	104237189	0	0
1	marker12224	104237404	0	0
1	marker12236	104285217	0	0
1	marker12246	104340262	0	0
1	marker12267	104524463	0	0
1	marker12268	104524482	0	0
1	marker12288	104663318	0	0
1	marker12311	104687796	0	0
1	marker12312	104687845	0	0
1	marker12344	104764510	0	0
1	marker12358	104875264	0	0
1	marker12360	104948464	0	0
1	marker12371	104963521	0	0
1	marker12412	105170587	0	0
1	marker12430	105269068	0	0
1	marker12431	105269294	0	0
1	marker12472	105447595	0	0
1	marker12514	105741412	0	0
1	marker12544	106078737	0	0
1	marker12552	106162004	0	0
1	marker12556	106169740	0	0
1	marker12587	106250897	0	0
1	marker12589	106251050	0	0
1	marker12639	106666006	0	0
1	marker12645	106680945	0	0
1	marker12665	106795862	0	0
1	marker12671	106971315	0	0
1	marker12702	107148601	0	0
1	marker12705	107173068	0	0
1	marker12715	107256919	0	0
1	marker12727	107431334	0	0
1	marker12750	107652785	0	0
1	marker12755	107746676	0	0
1	marker12757	107746846	0	0
1	marker12805	108033197	0	0
1	marker12806	108033388	0	0
1	marker12807	108033417	0	0
1	marker12830	108110335	0	0
1	marker12832	108110373	0	0
1	marker12859	108281230	0	0
1	marker12860	108281253	0	0
1	marker12865	108281608	0	0
1	marker12869	108286838	0	0
1	marker12898	108529016	0	0
1	marker12903	108529098	0	0
1	marker12907	108637893	0	0
1	marker12921	108762502	0	0
1	marker12926	108887794	0	0
1	marker12973	109153349	0	0
1	marker13020	109516035	0	0
1	marker13021	109516057	0	0
1	marker13028	109603342	0	0
1	marker13034	109623825	0	0
1	marker13035	109623863	0	0
1	marker13079	110039642	0	0
1	marker13094	110104447	0	0
1	marker13095	110104638	0	0
1	marker13098	110104705	0	0
1	marker13116	110157076	0	0
1	marker13120	110181535	0	0
1	marker13125	110191481	0	0
1	marker13144	110241054	0	0
1	marker13169	110391092	0	0
1	marker13183	110501092	0	0
1	marker13210	110991462	0	0
1	marker13220	111035846	0	0
1	marker13253	111165115	0	0
1	marker13267	111237577	0	0
1	marker13315	111464420	0	0
1	marker13319	111496962	0	0
1	marker13335	111568223	0	0
1	marker13340	111641891	0	0
1	marker13341	111641923	0	0
1	marker13343	111654607	0	0
1	marker13360	111888676	0	0
1	marker13362	111888683	0	0
1	marker13383	112042216	0	0
1	marker13388	112079770	0	0
1	marker13417	112171197	0	0
1	marker13460	112351587	0	0
1	marker13469	112379670	0	0
1	marker13470	112382138	0	0
1	marker13471	112382143	0	0
1	marker13475	112382418	0	0
1	marker13514	112532903	0	0
1	marker13517	112532929	0	0
1	marker13518	112533135	0	0
1	marker13523	112564927	0	0
1	marker13538	112677770	0	0
1	marker13539	112677777	0	0
1	marker13578	112995077	0	0
1	marker13581	112995374	0	0
1	marker13616	113028883	0	0
1	marker13617	113028892	0	0
1	marker13656	113234488	0	0
1	marker13662	113234646	0	0
1	marker13664	113234713	0	0
1	marker13666	113240310	0	0
1	marker13667	113249517	0	0
1	marker13674	113255298	0	0
1	marker13701	113359979	0	0
1	marker13710	113381957	0	0
1	marker13724	113486081	0	0
1	marker13725	113486112	0	0
1	marker13738	113578592	0	0
1	marker13776	113942084	0	0
1	marker13778	113959141	0	0
1	marker13779	113959172	0	0
1	marker13800	114267896	0	0
1	marker13803	114267949	0	0
1	marker13809	114352347	0	0
1	marker13843	114722545	0	0
1	marker13849	114735060	0	0
1	marker13854	114844570	0	0
1	marker13882	114905738	0	0
1	marker13883	114905765	0	0
1	marker13898	115252204	0	0
1	marker13906	115256175	0	0
1	marker13935	115629701	0	0
1	marker13944	115754337	0	0
1	marker13945	115754347	0	0
1	marker13971	116101532	0	0
1	marker13976	116169220	0	0
1	marker13998	116648826	0	0
1	marker14002	116671695	0	0
1	marker14019	117279706	0	0
1	marker14021	117392467	0	0
1	marker14023	117459917	0	0
1	marker14056	117920325	0	0
1	marker14104	118277369	0	0
1	marker14106	118277407	0	0
1	marker14190	118475143	0	0
1	marker14198	118482410	0	0
1	marker14215	118597799	0	0
1	marker14218	118598000	0	0
1	marker14220	118598019	0	0
1	marker14228	118617371	0	0
1	marker14238	118695564	0	0
1	marker14243	118704597	0	0
1	marker14249	118742554	0	0
1	marker14253	118764414	0	0
1	marker14254	118764526	0	0
1	marker14256	118986631	0	0
1	marker14259	118987797	0	0
1	marker14269	119126099	0	0
1	marker14270	119126104	0	0
1	marker14271	119126157	0	0
1	marker14274	119126165	0	0
1	marker14282	119201084	0	0
1	marker14283	119201160	0	0
1	marker14284	119201167	0	0
1	marker14291	119300466	0	0
1	marker14292	119300469	0	0
1	marker14293	119300709	0	0
1	marker14307	119580740	0	0
1	marker14333	119918534	0	0
1	marker14347	120029131	0	0
1	marker14348	120029132	0	0
1	marker14376	120231584	0	0
1	marker14378	120235825	0	0
1	marker14407	120463925	0	0
1	marker14408	120464089	0	0
1	marker14447	120711667	0	0
1	marker14479	120824314	0	0
1	marker14490	120859818	0	0
1	marker14493	120859883	0	0
1	marker14538	121058273	0	0
1	marker14545	121089917	0	0
1	marker14551	121109226	0	0
1	marker14552	121109404	0	0
1	marker14559	121155724	0	0
1	marker14572	121241076	0	0
1	marker14587	121333917	0	0
1	marker14606	121414167	0	0
1	marker14619	121474482	0	0
1	marker14620	121474500	0	0
1	marker14645	121659919	0	0
1	marker14679	121933726	0	0
1	marker14684	121983665	0	0
1	marker14687	121984043	0	0
1	marker14691	122022101	0	0
1	marker14715	122182026	0	0
1	marker14716	122182127	0	0
1	marker14720	122208308	0	0
1	marker14769	122908082	0	0
1	marker14773	122927261	0	0
1	marker14778	122933448	0	0
1	marker14781	122933611	0	0
1	marker14784	122935434	0	0
1	marker14793	123014867	0	0
1	marker14794	123015087	0	0
1	marker14796	123019630	0	0
1	marker14844	123492261	0	0
1	marker14849	123492487	0	0
1	marker14895	123828155	0	0
1	marker14896	123828156	0	0
1	marker14901	123846205	0	0
1	marker14902	123846281	0	0
1	marker14908	123937114	0	0
1	marker14936	123992842	0	0
1	marker14942	124031003	0	0
1	marker14943	124031088	0	0
1	marker14958	124126994	0	0
1	marker14959	124127205	0	0
1	marker15005	124753145	0	0
1	marker15008	124755569	0	0
1	marker15024	124868760	0	0
1	marker15056	125022284	0	0
1	marker15063	125024825	0	0
1	marker15066	125024896	0	0
1	marker15069	125028138	0	0
1	marker15072	125106850	0	0
1	marker15073	125106866	0	0
1	marker15075	125107083	0	0
1	marker15110	125360909	0	0
1	marker15133	125397208	0	0
1	marker15134	125397228	0	0
1	marker15139	125434924	0	0
1	marker15169	125561046	0	0
1	marker15182	125855314	0	0
1	marker15200	126317337	0	0
1	marker15215	126717106	0	0
1	marker15251	127423951	0	0
1	marker15252	127424208	0	0
1	marker15270	127914511	0	0
1	marker15314	128762329	0	0
1	marker15333	128829907	0	0
1	marker15341	128878446	0	0
1	marker15342	128878468	0	0
1	marker15343	128878491	0	0
1	marker15405	129734815	0	0
1	marker15407	129734893	0	0
1	marker15436	130075394	0	0
1	marker15445	130137750	0	0
1	marker15458	130239305	0	0
1	marker15459	130239375	0	0
1	marker15501	130487870	0	0
1	marker15508	130495118	0	0
1	marker15548	130670389	0	0
1	marker15558	130729322	0	0
1	marker15589	131143438	0	0
1	marker15601	131388616	0	0
1	marker15612	131456915	0	0
1	marker15680	131933912	0	0
1	marker15685	131967727	0	0
1	marker15705	131984221	0	0
1	marker15707	131984381	0	0
1	marker15708	132018486	0	0
1	marker15715	132172221	0	0
1	marker15716	132172228	0	0
1	marker15719	132192412	0	0
1	marker15724	132204716	0	0
1	marker15756	132365592	0	0
1	marker15781	132528562	0	0
1	marker15790	132626542	0	0
1	marker15791	132626629	0	0
1	marker15793	132626656	0	0
1	marker15818	132705357	0	0
1	marker15845	132847207	0	0
1	marker15858	132936565	0	0
1	marker15860	132936795	0	0
1	marker15861	132943611	0	0
1	marker15865	132946514	0	0
1	marker15867	132946731	0	0
1	marker15868	132946809	0	0
1	marker15876	132992481	0	0
1	marker15882	132993617	0	0
1	marker15894	133099749	0	0
1	marker15897	133099771	0	0
1	marker15931	133369558	0	0
1	marker15934	133369944	0	0
1	marker15971	133597762	0	0
1	marker15986	133684881	0	0
1	marker15998	133730686	0	0
1	marker16002	133730737	0	0
1	marker16003	133730809	0	0
1	marker16017	133764131	0	0
1	marker16024	133814165	0	0
1	marker16025	133814377	0	0
1	marker16047	134032606	0	0
1	marker16050	134040978	0	0
1	marker16058	134064668	0	0
1	marker16059	134064703	0	0
1	marker16066	134190231	0	0
1	marker16068	134190276	0	0
1	marker16069	134190291	0	0
1	marker16072	134322823	0	0
1	marker16076	134337577	0	0
1	marker16089	134598278	0	0
1	marker16094	134615299	0	0
1	marker16103	134898657	0	0
1	marker16118	135098995	0	0
1	marker16129	135152123	0	0
1	marker16133	135152263	0	0
1	marker16134	135217674	0	0
1	marker16141	135257059	0	0
1	marker16169	135325162	0	0
1	marker16184	135397205	0	0
1	marker16185	135397383	0	0
1	marker16204	135471055	0	0
1	marker16205	135471160	0	0
1	marker16280	135786766	0	0
1	marker16321	136163545	0	0
1	marker16322	136163552	0	0
1	marker16337	136333580	0	0
1	marker16348	136396358	0	0
1	marker16386	136611460	0	0
1	marker16393	136661479	0	0
1	marker16394	136661642	0	0
1	marker16399	136723668	0	0
1	marker16416	136804569	0	0
1	marker16418	136806685	0	0
1	marker16443	136852675	0	0
1	marker16449	136868758	0	0
1	marker16473	136988481	0	0
1	marker16479	137039854	0	0
1	marker16480	137039879	0	0
1	marker16481	137039922	0	0
1	marker16483	137040051	0	0
1	marker16489	137040113	0	0
1	marker16500	137155222	0	0
1	marker16519	137347230	0	0
1	marker16527	137428475	0	0
1	marker16540	137528866	0	0
1	marker16564	137612364	0	0
1	marker16569	137612552	0	0
1	marker16578	137623519	0	0
1	marker16579	137623546	0	0
1	marker16610	137906103	0	0
1	marker16613	137906130	0	0
1	marker16620	137933830	0	0
1	marker16621	137933834	0	0
1	marker16622	137933889	0	0
1	marker16623	137933903	0	0
1	marker16634	137982143	0	0
1	marker16646	138074394	0	0
1	marker16673	138514517	0	0
1	marker16678	138639759	0	0
1	marker16680	138663095	0	0
1	marker16682	138670200	0	0
1	marker16692	138767365	0	0
1	marker16709	138918663	0	0
1	marker16710	138918820	0	0
1	marker16770	139324959	0	0
1	marker16774	139346616	0	0
1	marker16790	139440727	0	0
1	marker16807	139638212	0	0
1	marker16809	139638398	0	0
1	marker16811	139743907	0	0
1	marker16812	139743953	0	0
1	marker16815	139799709	0	0
1	marker16816	139799730	0	0
1	marker16821	139816974	0	0
1	marker16822	139816995	0	0
1	marker16824	139817089	0	0
1	marker16825	139817295	0	0
1	marker16832	139823258	0	0
1	marker16835	139823311	0	0
1	marker16847	139899090	0	0
1	marker16859	139960870	0	0
1	marker16861	139960947	0	0
1	marker16862	139961006	0	0
1	marker16863	139961360	0	0
1	marker16907	140336352	0	0
1	marker16909	140352073	0	0
1	marker16913	140430274	0	0
1	marker16918	140618782	0	0
1	marker16938	140975779	0	0
1	marker16941	141038383	0	0
1	marker16974	141522756	0	0
1	marker16998	141982200	0	0
1	marker17006	142081968	0	0
1	marker17028	142812968	0	0
1	marker17029	142813041	0	0
1	marker17054	143047905	0	0
1	marker17056	143047990	0	0
1	marker17070	143351375	0	0
1	marker17094	143573313	0	0
1	marker17095	143573430	0	0
1	marker17100	143681673	0	0
1	marker17103	143681755	0	0
1	marker17138	143995893	0	0
1	marker17180	144214518	0	0
1	marker17181	144214565	0	0
1	marker17222	144344725	0	0
1	marker17223	144344737	0	0
1	marker17232	144390170	0	0
1	marker17240	144433729	0	0
1	marker17242	144433910	0	0
1	marker17249	144437646	0	0
1	marker17258	144462935	0	0
1	marker17272	144510213	0	0
1	marker17275	144510374	0	0
1	marker17284	144557699	0	0
1	marker17327	144857988	0	0
1	marker17328	144858013	0	0
1	marker17333	144858050	0	0
1	marker17349	144917289	0	0
1	marker17358	144979711	0	0
1	marker17374	145061456	0	0
1	marker17375	145061516	0	0
1	marker17418	145334811	0	0
1	marker17502	145850282	0	0
1	marker17503	145850321	0	0
1	marker17504	145850322	0	0
1	marker17506	145850332	0	0
1	marker17525	145941785	0	0
1	marker17562	146074258	0	0
1	marker17590	146284544	0	0
1	marker17596	146318486	0	0
1	marker17600	146318957	0	0
1	marker17602	146319103	0	0
1	marker17605	146357892	0	0
1	marker17613	146404964	0	0
1	marker17614	146417357	0	0
1	marker17629	146459310	0	0
1	marker17671	147042894	0	0
1	marker17673	147043092	0	0
1	marker17675	147043122	0	0
1	marker17678	147160239	0	0
1	marker17679	147160269	0	0
1	marker17682	147163889	0	0
1	marker17684	147247975	0	0
1	marker17689	147256161	0	0
1	marker17695	147269234	0	0
1	marker17711	147419275	0	0
1	marker17715	147419507	0	0
1	marker17716	147419510	0	0
1	marker17729	147762928	0	0
1	marker17735	147835989	0	0
1	marker17805	148893092	0	0
1	marker17827	149480237	0	0
1	marker17828	149480389	0	0
1	marker17839	149600221	0	0
1	marker17859	149786512	0	0
1	marker17868	149889462	0	0
1	marker17869	149889489	0	0
1	marker17891	150282360	0	0
1	marker17903	150758365	0	0
1	marker17914	151098127	0	0
1	marker17935	151492295	0	0
1	marker17950	151908635	0	0
1	marker17968	152025955	0	0
1	marker17969	152026142	0	0
1	marker17970	152088304	0	0
1	marker17972	152088606	0	0
1	marker17987	152433994	0	0
1	marker17993	152496831	0	0
1	marker18000	152553250	0	0
1	marker18017	152898934	0	0
1	marker18058	153342587	0	0
1	marker18103	153792494	0	0
1	marker18110	153792572	0	0
1	marker18116	153845223	0	0
1	marker18126	154064819	0	0
1	marker18131	154080573	0	0
1	marker18138	154087737	0	0
1	marker18170	154379237	0	0
1	marker18192	154515292	0	0
1	marker18230	154989515	0	0
1	marker18237	155026440	0	0
1	marker18257	155070788	0	0
1	marker18281	155145259	0	0
1	marker18309	155380328	0	0
1	marker18312	155490236	0	0
1	marker18330	155536151	0	0
1	marker18334	155536410	0	0
1	marker18337	155540608	0	0
1	marker18340	155540860	0	0
1	marker18346	155551606	0	0
1	marker18352	155552020	0	0
1	marker18379	155640417	0	0
1	marker18385	155658983	0	0
1	marker18398	155764000	0	0
1	marker18399	155764048	0	0
1	marker18401	155764243	0	0
1	marker18441	155961268	0	0
1	marker18479	156234938	0	0
1	marker18496	156395523	0	0
1	marker18497	156395641	0	0
1	marker18502	156477404	0	0
1	marker18504	156579219	0	0
1	marker18505	156579263	0	0
1	marker18514	156589263	0	0
1	marker18552	156805476	0	0
1	marker18553	156805492	0	0
1	marker18568	157320332	0	0
1	marker18569	157320343	0	0
1	marker18577	157453683	0	0
1	marker18581	157542122	0	0
1	marker18622	158468211	0	0
1	marker18624	158468459	0	0
1	marker18626	158468474	0	0
1	marker18644	158660215	0	0
1	marker18645	158660220	0	0
1	marker18655	158795601	0	0
1	marker18656	158795897	0	0
1	marker18668	159764365	0	0
1	marker18716	160402448	0	0
1	marker18745	161160406	0	0
1	marker18770	161739950	0	0
1	marker18780	161992267	0	0
1	marker18785	162135660	0	0
1	marker18786	162224654	0	0
1	marker18789	162224854	0	0
1	marker18819	162821119	0	0
1	marker18843	163308572	0	0
1	marker18904	164960793	0	0
1	marker18905	164961002	0	0
1	marker18906	164961038	0	0
1	marker18952	165536611	0	0
1	marker18953	165536714	0	0
1	marker18954	165573220	0	0
1	marker18955	165573350	0	0
1	marker18973	165677820	0	0
1	marker18974	165677833	0	0
1	marker18982	165695394	0	0
1	marker18984	165700139	0	0
1	marker18996	165739968	0	0
1	marker18998	165740013	0	0
1	marker19018	165869152	0	0
1	marker19020	165915872	0	0
1	marker19024	165916089	0	0
1	marker19066	166148885	0	0
1	marker19071	166148989	0	0
1	marker19075	166149043	0	0
1	marker19123	166398341	0	0
1	marker19141	166466481	0	0
1	marker19148	166529686	0	0
1	marker19159	166608506	0	0
1	marker19186	166909640	0	0
1	marker19192	166970093	0	0
1	marker19211	167192692	0	0
1	marker19212	167192741	0	0
1	marker19256	167407872	0	0
1	marker19260	167408017	0	0
1	marker19263	167426134	0	0
1	marker19298	167510743	0	0
1	marker19299	167510784	0	0
1	marker19301	167588707	0	0
1	marker19311	167703013	0	0
1	marker19320	167712913	0	0
1	marker19349	167958797	0	0
1	marker19361	168030719	0	0
1	marker19363	168030728	0	0
1	marker19364	168030749	0	0
1	marker19368	168085535	0	0
1	marker19369	168085564	0	0
1	marker19399	168592581	0	0
1	marker19408	168673408	0	0
1	marker19409	168673487	0	0
1	marker19410	168673522	0	0
1	marker19411	168673528	0	0
1	marker19425	168768014	0	0
1	marker19428	168768099	0	0
1	marker19454	168924538	0	0
1	marker19458	168963548	0	0
1	marker19461	168963814	0	0
1	marker19473	169071316	0	0
1	marker19501	169340732	0	0
1	marker19545	169728032	0	0
1	marker19585	170029423	0	0
1	marker19586	170041631	0	0
1	marker19600	170194086	0	0
1	marker19602	170194171	0	0
1	marker19621	170350465	0	0
1	marker19623	170350697	0	0
1	marker19624	170353371	0	0
1	marker19626	170353636	0	0
1	marker19637	170452694	0	0
1	marker19640	170550812	0	0
1	marker19659	170635308	0	0
1	marker19662	170694925	0	0
1	marker19675	170815070	0	0
1	marker19680	170828977	0	0
1	marker19683	170829095	0	0
1	marker19687	170848423	0	0
1	marker19688	170848441	0	0
1	marker19691	170848626	0	0
1	marker19696	170897388	0	0
1	marker19698	170897474	0	0
1	marker19699	170928752	0	0
1	marker19704	170994328	0	0
1	marker19714	171088958	0	0
1	marker19715	171088965	0	0
1	marker19744	171361246	0	0
1	marker19775	171760675	0	0
1	marker19781	171856726	0	0
1	marker19794	171880591	0	0
1	marker19822	172283757	0	0
1	marker19831	172386984	0	0
1	marker19836	172472678	0	0
1	marker19837	172472709	0	0
1	marker19856	172519731	0	0
1	marker19861	172563243	0	0
1	marker19890	172771468	0	0
1	marker19907	173149075	0	0
1	marker19926	173528354	0	0
1	marker19927	173528381	0	0
1	marker19963	173755756	0	0
1	marker20025	174013425	0	0
1	marker20032	174023446	0	0
1	marker20038	174105976	0	0
1	marker20041	174106049	0	0
1	marker20045	174217946	0	0
1	marker20047	174218077	0	0
1	marker20089	174426821	0	0
1	marker20095	174505394	0	0
1	marker20103	174533982	0	0
1	marker20110	174583173	0	0
1	marker20114	174599719	0	0
1	marker20124	174680552	0	0
1	marker20126	174683747	0	0
1	marker20148	174772910	0	0
1	marker20151	174780674	0	0
1	marker20169	174910364	0	0
1	marker20178	174955767	0	0
1	marker20179	174955790	0	0
1	marker20185	175005091	0	0
1	marker20186	175005124	0	0
1	marker20189	175011608	0	0
1	marker20190	175011736	0	0
1	marker20199	175014536	0	0
1	marker20208	175047900	0	0
1	marker20212	175059013	0	0
1	marker20218	175155287	0	0
1	marker20227	175226700	0	0
1	marker20235	175245502	0	0
1	marker20263	175354499	0	0
1	marker20293	175629597	0	0
1	marker20317	175841488	0	0
1	marker20358	175980984	0	0
1	marker20362	176068188	0	0
1	marker20374	176096452	0	0
1	marker20384	176145131	0	0
1	marker20425	176325417	0	0
1	marker20447	176438625	0	0
1	marker20450	176529408	0	0
1	marker20481	176728984	0	0
1	marker20496	176874126	0	0
1	marker20498	176874156	0	0
1	marker20500	176874308	0	0
1	marker20515	176991152	0	0
1	marker20542	177170297	0	0
1	marker20551	177228563	0	0
1	marker20588	177422788	0	0
1	marker20590	177422863	0	0
1	marker20598	177540560	0	0
1	marker20635	177848841	0	0
1	marker20657	178021662	0	0
1	marker20660	178105385	0	0
1	marker20662	178105414	0	0
1	marker20675	178260991	0	0
1	marker20693	178360755	0	0
1	marker20732	178431077	0	0
1	marker20735	178454844	0	0
1	marker20758	178579810	0	0
1	marker20759	178579824	0	0
1	marker20760	178580032	0	0
1	marker20761	178580062	0	0
1	marker20779	178648938	0	0
1	marker20794	178793170	0	0
1	marker20816	178975923	0	0
1	marker20818	178976110	0	0
1	marker20842	179211069	0	0
1	marker20864	179362065	0	0
1	marker20869	179409301	0	0
1	marker20870	179409325	0	0
1	marker20912	179596270	0	0
1	marker20913	179596283	0	0
1	marker20929	179676727	0	0
1	marker20933	179699258	0	0
1	marker20944	179761979	0	0
1	marker20957	179854703	0	0
1	marker20958	179854706	0	0
1	marker20961	179866358	0	0
1	marker20962	179866461	0	0
1	marker21003	180080664	0	0
1	marker21014	180129145	0	0
1	marker21040	180225942	0	0
1	marker21095	180630879	0	0
1	marker21100	180699665	0	0
1	marker21116	180837696	0	0
1	marker21119	180920843	0	0
1	marker21135	180983836	0	0
1	marker21146	181052747	0	0
1	marker21148	181052949	0	0
1	marker21167	181400877	0	0
1	marker21190	181607227	0	0
1	marker21192	181607249	0	0
1	marker21259	182651400	0	0
1	marker21300	183160048	0	0
1	marker21303	183178816	0	0
1	marker21314	183280659	0	0
1	marker21327	183577665	0	0
1	marker21332	183577708	0	0
1	marker21346	183819511	0	0
1	marker21363	184362659	0	0
1	marker21364	184381052	0	0
1	marker21396	184870976	0	0
1	marker21409	184946097	0	0
1	marker21410	184946347	0	0
1	marker21425	185013502	0	0
1	marker21428	185013599	0	0
1	marker21454	185198454	0	0
1	marker21469	185220132	0	0
1	marker21471	185223843	0	0
1	marker21472	185223872	0	0
1	marker21484	185247224	0	0
1	marker21502	185346263	0	0
1	marker21503	185346277	0	0
1	marker21504	185346458	0	0
1	marker21534	185372869	0	0
1	marker21535	185372879	0	0
1	marker21539	185427798	0	0
1	marker21548	185547629	0	0
1	marker21553	185573909	0	0
1	marker21590	185775114	0	0
1	marker21595	185775331	0	0
1	marker21598	185857093	0	0
1	marker21600	185857231	0	0
1	marker21620	185996455	0	0
1	marker21621	185996664	0	0
1	marker21625	186010755	0	0
1	marker21626	186010774	0	0
1	marker21628	186010796	0	0
1	marker21661	186256054	0	0
1	marker21692	186396771	0	0
1	marker21695	186398303	0	0
1	marker21697	186398428	0	0
1	marker21749	186820792	0	0
1	marker21752	186821129	0	0
1	marker21759	187040969	0	0
1	marker21805	187846347	0	0
1	marker21806	187846368	0	0
1	marker21847	188337390	0	0
1	marker21880	188756000	0	0
1	marker21892	188787537	0	0
1	marker21904	188862857	0	0
1	marker21905	188863114	0	0
1	marker21930	188960063	0	0
1	marker21934	189021518	0	0
1	marker21936	189021594	0	0
1	marker21937	189021703	0	0
1	marker21939	189035210	0	0
1	marker21987	189309044	0	0
1	marker21989	189309251	0	0
1	marker22011	189772600	0	0
1	marker22012	189772620	0	0
1	marker22020	189895629	0	0
1	marker22129	191506101	0	0
1	marker22137	191585399	0	0
1	marker22145	191757239	0	0
1	marker22159	192057761	0	0
1	marker22162	192058063	0	0
1	marker22179	192178175	0	0
1	marker22186	192354887	0	0
1	marker22212	192598561	0	0
1	marker22214	192606591	0	0
1	marker22224	192691801	0	0
1	marker22226	192775497	0	0
1	marker22245	192878959	0	0
1	marker22249	192938192	0	0
1	marker22251	192938231	0	0
1	marker22253	192938333	0	0
1	marker22260	192965448	0	0
1	marker22268	192970989	0	0
1	marker22305	193360073	0	0
1	marker22319	193530861	0	0
1	marker22328	193582387	0	0
1	marker22329	193582406	0	0
1	marker22336	193756525	0	0
1	marker22340	193756719	0	0
1	marker22354	193850044	0	0
1	marker22385	194013819	3	2.52101
1	marker22386	194013821	3	2.52101
1	marker22390	194013921	3	2.52101
1	marker22411	194411840	3	2.52101
1	marker22412	194412019	3	2.52101
1	marker22430	194454948	3	2.52101
1	marker22436	194467643	3	2.52101
1	marker22443	194528597	3	2.52101
1	marker22444	194528610	3	2.52101
1	marker22446	194528714	3	2.52101
1	marker22453	194641910	3	2.52101
1	marker22455	194659716	3	2.52101
1	marker22457	194659742	3	2.52101
1	marker22459	194659939	3	2.52101
1	marker22479	194739718	3	2.52101
1	marker22485	194753674	3	2.52101
1	marker22487	194753796	3	2.52101
1	marker22506	194855885	3	2.52101
1	marker22510	194867204	3	2.52101
1	marker22519	194994713	3	2.52101
1	marker22531	195026741	3	2.52101
1	marker22565	195146695	3	2.52101
1	marker22570	195146927	3	2.52101
1	marker22577	195175553	3	2.52101
1	marker22593	195209053	3	2.52101
1	marker22599	195322427	3	2.52101
1	marker22601	195336124	3	2.52101
1	marker22616	195347836	3	2.52101
1	marker22648	195389131	3	2.52101
1	marker22650	195399017	3	2.52101
1	marker22672	195448544	3	2.52101
1	marker22673	195448546	3	2.52101
1	marker22675	195448548	3	2.52101
1	marker22703	195612617	3	2.52101
1	marker22704	195612646	3	2.52101
1	marker22730	195779292	3	2.52101
1	marker22735	195779316	3	2.52101
1	marker22769	196000843	3	2.52101
1	marker22771	196001018	3	2.52101
1	marker22798	196019081	3	2.52101
1	marker22799	196019089	3	2.52101
1	marker22801	196019115	3	2.52101
1	marker22832	196108064	3	2.52101
1	marker22837	196189924	3	2.52101
1	marker22860	196289134	3	2.52101
1	marker22863	196289237	3	2.52101
1	marker22865	196289267	3	2.52101
1	marker22870	196294496	3	2.52101
1	marker22878	196414499	3	2.52101
1	marker22880	196440123	3	2.52101
2	marker22896	162182	5	4.20168
2	marker22897	177745	5	4.20168
2	marker22899	191971	5	4.20168
2	marker22900	225494	5	4.20168
2	marker22901	225500	5	4.20168
2	marker22902	225537	5	4.20168
2	marker22903	225546	5	4.20168
2	marker22906	226001	5	4.20168
2	marker22907	226002	5	4.20168
2	marker22908	399010	5	4.20168
2	marker22913	443596	5	4.20168
2	marker22918	505041	5	4.20168
2	marker22921	514859	5	4.20168
2	marker22927	532642	5	4.20168
2	marker22930	532719	5	4.20168
2	marker22931	532723	5	4.20168
2	marker22944	567225	5	4.20168
2	marker22945	567234	5	4.20168
2	marker22947	567272	5	4.20168
2	marker22959	649650	5	4.20168
2	marker22966	652116	5	4.20168
2	marker22967	652133	5	4.20168
2	marker22974	654201	5	4.20168
2	marker22975	654208	5	4.20168
2	marker23001	746064	5	4.20168
2	marker23003	756642	5	4.20168
2	marker23022	823753	5	4.20168
2	marker23024	823860	5	4.20168
2	marker23025	823868	5	4.20168
2	marker23039	899246	5	4.20168
2	marker23048	905044	5	4.20168
2	marker23057	932764	5	4.20168
2	marker23062	962320	5	4.20168
2	marker23063	963835	5	4.20168
2	marker23064	963877	5	4.20168
2	marker23070	967013	5	4.20168
2	marker23097	1002341	5	4.20168
2	marker23111	1013152	5	4.20168
2	marker23145	1338702	5	4.20168
2	marker23146	1339069	5	4.20168
2	marker23150	1339268	5	4.20168
2	marker23154	1426236	5	4.20168
2	marker23177	1622178	5	4.20168
2	marker23194	1795669	5	4.20168
2	marker23201	1868704	5	4.20168
2	marker23213	1953389	5	4.20168
2	marker23228	2108609	5	4.20168
2	marker23246	2193394	5	4.20168
2	marker23262	2289435	5	4.20168
2	marker23264	2289509	5	4.20168
2	marker23281	2326354	5	4.20168
2	marker23292	2330435	4	3.36134
2	marker23309	2495015	4	3.36134
2	marker23310	2495019	4	3.36134
2	marker23324	2615850	3	2.52101
2	marker23330	2635748	2	1.68067
2	marker23333	2707325	2	1.68067
2	marker23339	2885546	0	0
2	marker23341	3031538	0	0
2	marker23342	3031542	0	0
2	marker23384	3710567	0	0
2	marker23385	3710624	0	0
2	marker23417	3890608	0	0
2	marker23425	3927527	0	0
2	marker23440	3947579	0	0
2	marker23458	4126971	0	0
2	marker23459	4126985	0	0
2	marker23467	4136346	0	0
2	marker23471	4188147	0	0
2	marker23473	4188224	0	0
2	marker23488	4329757	0	0
2	marker23501	4360252	0	0
2	marker23512	4474269	0	0
2	marker23513	4474406	0	0
2	marker23527	4541155	0	0
2	marker23531	4541385	0	0
2	marker23595	4752181	0	0
2	marker23603	4775418	0	0
2	marker23605	4775433	0	0
2	marker23608	4775735	0	0
2	marker23627	4802124	0	0
2	marker23633	4831267	0	0
2	marker23660	5030955	0	0
2	marker23682	5267110	0	0
2	marker23712	5424655	0	0
2	marker23716	5424836	0	0
2	marker23722	5468546	0	0
2	marker23745	5618218	0	0
2	marker23753	5761307	0	0
2	marker23754	5761336	0	0
2	marker23756	5761498	0	0
2	marker23809	6065148	0	0
2	marker23822	6100023	0	0
2	marker23829	6100163	0	0
2	marker23878	6326638	0	0
2	marker23895	6360382	0	0
2	marker23901	6376835	0	0
2	marker23955	6616665	0	0
2	marker23976	6759543	0	0
2	marker24011	7042022	0	0
2	marker24030	7220372	0	0
2	marker24032	7220639	0	0
2	marker24039	7282728	0	0
2	marker24045	7324196	0	0
2	marker24047	7326728	0	0
2	marker24088	7668830	0	0
2	marker24103	7795328	0	0
2	marker24107	7830631	0	0
2	marker24109	7843536	0	0
2	marker24110	7843788	0	0
2	marker24122	7925345	0	0
2	marker24140	7938811	0	0
2	marker24159	8181580	0	0
2	marker24170	8422048	0	0
2	marker24175	8422318	0	0
2	marker24183	8459887	0	0
2	marker24198	8537598	0	0
2	marker24199	8537614	0	0
2	marker24229	8624846	0	0
2	marker24238	8695557	0	0
2	marker24240	8695748	0	0
2	marker24241	8695753	0	0
2	marker24243	8696117	0	0
2	marker24253	8727052	0	0
2	marker24254	8769142	0	0
2	marker24256	8769321	0	0
2	marker24262	8823886	0	0
2	marker24269	8899690	0	0
2	marker24270	8899845	0	0
2	marker24272	8900340	0	0
2	marker24282	9033510	0	0
2	marker24288	9096793	0	0
2	marker24297	9137656	0	0
2	marker24319	9371970	0	0
2	marker24320	9372058	0	0
2	marker24363	9548098	0	0
2	marker24394	9826806	0	0
2	marker24397	9827006	0	0
2	marker24399	9827053	0	0
2	marker24418	9895855	0	0
2	marker24444	10048301	0	0
2	marker24445	10048310	0	0
2	marker24446	10048311	0	0
2	marker24465	10146614	0	0
2	marker24487	10214426	0	0
2	marker24488	10214535	0	0
2	marker24515	10331174	0	0
2	marker24528	10390588	0	0
2	marker24529	10390688	0	0
2	marker24541	10440741	0	0
2	marker24543	10440904	0	0
2	marker24562	10569566	0	0
2	marker24567	10638008	0	0
2	marker24581	10855281	0	0
2	marker24590	10878267	0	0
2	marker24591	10878544	0	0
2	marker24631	11706152	0	0
2	marker24636	11775261	0	0
2	marker24660	12401688	0	0
2	marker24689	12644594	0	0
2	marker24692	12840891	0	0
2	marker24754	13067550	0	0
2	marker24755	13067551	0	0
2	marker24771	13116537	0	0
2	marker24774	13132252	0	0
2	marker24776	13132334	0	0
2	marker24797	13308707	0	0
2	marker24812	13428478	0	0
2	marker24814	13478527	0	0
2	marker24856	13812534	0	0
2	marker24897	13969146	0	0
2	marker24901	13972028	0	0
2	marker24923	14061934	0	0
2	marker24974	14175611	0	0
2	marker24977	14175786	0	0
2	marker24978	14175803	0	0
2	marker24991	14271659	0	0
2	marker24992	14271691	0	0
2	marker25009	14324715	0	0
2	marker25013	14324953	0	0
2	marker25023	14381322	0	0
2	marker25047	14519465	0	0
2	marker25051	14561789	0	0
2	marker25056	14569390	0	0
2	marker25089	14840762	0	0
2	marker25112	14940424	0	0
2	marker25121	14950731	0	0
2	marker25123	14950787	0	0
2	marker25133	14955664	0	0
2	marker25135	14978062	0	0
2	marker25139	15009405	0	0
2	marker25147	15014066	0	0
2	marker25210	15294650	0	0
2	marker25220	15367841	0	0
2	marker25222	15367994	0	0
2	marker25268	15595715	0	0
2	marker25275	15595978	0	0
2	marker25304	15838803	0	0
2	marker25305	15838820	0	0
2	marker25308	15839033	0	0
2	marker25321	15949588	0	0
2	marker25335	15984678	0	0
2	marker25337	16002063	0	0
2	marker25342	16024925	0	0
2	marker25345	16025119	0	0
2	marker25360	16068757	0	0
2	marker25416	16553622	0	0
2	marker25443	16618821	0	0
2	marker25462	16688025	0	0
2	marker25466	16693545	0	0
2	marker25479	16750297	0	0
2	marker25482	16750433	0	0
2	marker25517	16912458	0	0
2	marker25535	16950163	0	0
2	marker25542	16966667	0	0
2	marker25580	17314086	0	0
2	marker25581	17314091	0	0
2	marker25586	17318748	0	0
2	marker25623	17555951	0	0
2	marker25667	17749643	0	0
2	marker25677	17751836	0	0
2	marker25688	17820117	0	0
2	marker25695	17848944	0	0
2	marker25717	17946571	0	0
2	marker25750	18027400	0	0
2	marker25751	18027421	0	0
2	marker25754	18073815	0	0
2	marker25775	18271773	0	0
2	marker25796	19144107	0	0
2	marker25844	19271890	0	0
2	marker25864	19391313	0	0
2	marker25906	19630781	0	0
2	marker25920	19718621	0	0
2	marker25932	19757885	0	0
2	marker25934	19758065	0	0
2	marker25970	19971438	0	0
2	marker25981	20031257	0	0
2	marker26003	20154765	0	0
2	marker26050	20458730	0	0
[truncated: 9,496 more rows]
